# Supplementary material for: The transcriptomic signature of low aggression in honey bees resembles a response to infection
Source: BMC Genomics. 2019 Dec 30;20:1029. doi: 10.1186/s12864-019-6417-3 (PMC6937707; doi:10.1186/s12864-019-6417-3)
Supplement: Supplementary file 1 — Additional file 1. This file contains complete lists of differentially expressed genes in the brain (Table S1), fat body (Table S2), and midgut (Table S3), GO term lists in the brain (Table S4) and fat body (Table S5), pathogen data for the brain (Table S6), fat body (Table S7), and midgut (Table S8), and data accession numbers (Table S9). [file 12864_2019_6417_MOESM1_ESM.xlsx]

## Sheet: S1_brain_DEGs_Apr82019
	logFC	logCPM	F	PValue	FDR
GB41416	2.18753	1.09051	37.4125	5.1527e-08	0.000268065
GB47957	1.50511	7.23274	36.6605	6.61889e-08	0.000268065
GB47956	1.94267	3.57033	36.2047	7.71087e-08	0.000268065
GB50091	-1.09304	6.01956	35.7943	8.85286e-08	0.000268065
GB55204	5.35164	4.21488	34.8041	1.23838e-07	0.000299985
GB45796	4.94201	1.9397	33.7147	1.79866e-07	0.00036309
GB51284	2.0388	1.98038	31.4718	3.93228e-07	0.000680398
GB45851	2.04489	4.75349	28.967	9.63637e-07	0.0013185
GB54316	1.67841	3.1501	28.9214	9.79732e-07	0.0013185
GB55596	1.83034	2.81922	28.3217	1.21893e-06	0.0013577
GB51783	2.17405	7.1347	28.2901	1.23305e-06	0.0013577
GB51515	1.09511	5.10107	27.8911	1.42723e-06	0.00144055
GB55170	2.09253	-0.565142	26.4124	2.46818e-06	0.00229958
GB41034	2.19497	3.38108	25.9198	2.96854e-06	0.00256821
GB45797	4.04385	-1.76517	26.4945	3.43953e-06	0.0027773
GB42311	2.78983	3.45565	25.1762	3.93042e-06	0.00297533
GB47975	2.54328	5.05526	24.8481	4.4522e-06	0.0030606
GB42523	1.10674	5.20188	24.6743	4.75697e-06	0.0030606
GB43358	0.877733	5.84397	24.5253	5.03546e-06	0.0030606
GB51409	0.724756	4.0183	24.5157	5.05384e-06	0.0030606
GB43848	-0.192968	6.45575	24.1035	5.91842e-06	0.00341352
GB40074	-0.810454	5.5168	23.6749	6.98051e-06	0.0037512
GB54276	0.822037	2.54664	23.6225	7.12332e-06	0.0037512
GB49708	1.91018	2.20157	23.0945	8.74096e-06	0.00428322
GB51299	1.65461	3.0224	23.0653	8.84085e-06	0.00428322
GB54908	2.51269	2.11965	22.3762	1.15723e-05	0.00533697
GB48020	3.17873	9.1232	22.3057	1.18971e-05	0.00533697
GB41939	-5.2582	-0.19138	25.369	1.3697e-05	0.00592491
GB48475	1.06402	2.89083	21.7411	1.4862e-05	0.0062072
GB43805	1.58796	6.19785	21.5762	1.58652e-05	0.00640531
GB45833	2.36577	2.78115	21.3136	1.76086e-05	0.00687984
GB51613	1.44253	4.91455	21.2268	1.82273e-05	0.00689905
GB50933	2.10592	0.836379	20.8128	2.15036e-05	0.00789246
GB47132	-4.2003	-0.0132512	20.3279	2.61266e-05	0.00930723
GB41767	1.07458	6.20658	20.2294	2.71851e-05	0.0094076
GB47734	0.186501	6.29856	20.152	2.80478e-05	0.00943652
GB41643	0.651551	3.86469	19.4992	3.65492e-05	0.0119644
GB45192	-0.894834	1.63421	19.3906	3.82034e-05	0.0121768
GB45147	1.03393	8.60104	19.2615	4.02718e-05	0.0124194
GB45176	1.02313	1.60344	19.2167	4.10151e-05	0.0124194
GB40719	2.68119	1.13744	19.106	4.29152e-05	0.0126778
GB43510	-2.96658	3.19097	19.0214	4.44302e-05	0.0128128
GB48012	-3.83903	-2.10997	18.7611	4.9442e-05	0.0139266
GB54275	0.708986	1.32451	18.5698	5.34975e-05	0.0144956
GB53226	1.22363	3.00854	18.5536	5.38557e-05	0.0144956
GB55757	0.738638	5.49919	17.9736	6.84824e-05	0.017861
GB52702	1.08793	7.43628	17.9007	7.05906e-05	0.017861
GB50975	1.18023	4.5423	17.8827	7.11236e-05	0.017861
GB47598	1.19468	0.191552	17.8447	7.22579e-05	0.017861
GB45532	1.86821	-0.431387	17.6687	7.77629e-05	0.0188373
GB50974	1.08005	7.44575	17.5597	8.13885e-05	0.018981
GB42524	1.13608	3.43951	17.5567	8.14906e-05	0.018981
GB49878	-3.35342	3.41208	17.3693	8.81462e-05	0.0199217
GB46711	0.43697	5.03528	17.3123	9.02811e-05	0.0199217
GB47931	1.04521	5.83453	17.2589	9.23294e-05	0.0199217
GB48959	1.29342	-0.592447	17.2258	9.36198e-05	0.0199217
GB47159	0.212102	5.90067	17.2225	9.3753e-05	0.0199217
GB54675	-1.21798	6.58203	16.8876	0.000107961	0.0225453
GB46781	1.00059	2.22704	16.8245	0.000110878	0.0227619
GB45913	-1.0733	7.88359	16.7486	0.000114497	0.0231131
GB46956	1.30296	2.07153	16.5781	0.000123077	0.0244378
GB50931	0.93213	6.10827	16.5247	0.000125895	0.024516
GB51116	0.281943	3.50025	16.4945	0.000127519	0.024516
GB54319	0.49128	5.16333	16.4072	0.000132342	0.0250457
GB43579	1.08122	5.96833	16.201	0.00014449	0.026924
GB41766	1.13793	3.77145	15.9812	0.000158723	0.029128
GB54136	1.25047	4.35522	15.9443	0.000161246	0.0291495
GB54749	0.280155	4.74304	15.8323	0.000169175	0.030133
GB50116	1.04789	9.75215	15.6846	0.000180257	0.0316416
GB45091	0.894906	2.80795	15.4245	0.000201623	0.0348865
GB45148	0.682228	7.35551	15.2529	0.000217149	0.0370438
GB55206	3.26335	2.54672	15.0522	0.000236879	0.0393606
GB44294	-0.438763	1.88084	15.024	0.0002398	0.0393606
GB42135	-0.853043	1.02031	14.9966	0.000242667	0.0393606
GB55181	2.82256	-0.284504	14.9866	0.000243729	0.0393606
GB55207	3.26944	3.52531	14.9024	0.00025281	0.0402899
GB43908	0.374513	6.21724	14.838	0.000259994	0.0408967
GB45834	1.89236	-1.69453	14.7481	0.00027039	0.0418761
GB51650	0.809818	6.84504	14.7249	0.000273135	0.0418761
GB47165	1.57347	4.23116	14.6353	0.000284035	0.043003
GB51551	-0.281033	8.03923	14.3968	0.000315287	0.0471451
GB45191	-1.00938	1.26239	14.3574	0.000320774	0.0473807
GB40233	-0.863283	1.07993	14.3101	0.000327512	0.0475624
GB40958	1.87611	-0.932418	14.2938	0.000329858	0.0475624
GB55756	1.38612	-0.753891	14.2026	0.000343346	0.0489247
GB54471	0.817138	0.843816	13.8431	0.000402339	0.0566644
GB44038	0.530838	1.86286	13.8141	0.000407544	0.0567167
GB48081	0.936491	3.52767	13.7891	0.000412076	0.0567167
GB48486	1.75154	-0.104966	13.6154	0.000445058	0.0605679
GB51297	0.815844	3.70402	13.5069	0.000467043	0.0628536
GB47136	-0.379438	7.63298	13.4228	0.000484849	0.0645329
GB45033	0.607098	1.40652	13.3198	0.000507638	0.0668316
GB46677	1.17548	0.346122	13.2144	0.000532095	0.0692983
GB46770	2.06391	0.0314834	13.1398	0.000550135	0.0708855
GB42074	0.431784	5.85883	13.0069	0.000583876	0.0744412
GB55873	-0.20906	5.82094	12.9727	0.000592903	0.0748046
GB46712	0.317618	4.79129	12.9106	0.000609653	0.0761249
GB41415	0.45888	3.21779	12.834	0.000631006	0.0779871
GB51093	0.145965	4.91456	12.8021	0.000640136	0.0783164
GB47434	-0.172335	5.44371	12.7386	0.00065871	0.079783
GB42806	0.923001	0.896505	12.6575	0.000683207	0.0819308
GB44002	0.486543	1.84302	12.4918	0.000736308	0.087433
GB50054	-2.43463	-1.61083	12.4156	0.000762155	0.0896235
GB40120	-1.13017	-1.00176	12.3197	0.000796008	0.0927043
GB54511	-0.15835	9.07635	12.1635	0.00085451	0.0978672
GB54347	0.266114	7.44063	12.1584	0.0008565	0.0978672
GB54268	0.267004	7.12631	12.1192	0.000871917	0.0986978
GB44031	0.180427	5.66363	12.0755	0.000889433	0.0996544
GB48476	0.791983	2.61656	12.0416	0.000903309	0.0996544
GB41326	2.33375	0.267385	12.0373	0.000905052	0.0996544
GB48301	0.315245	6.92267	12.0074	0.000917472	0.0999709
GB48904	-0.207505	9.59015	11.9909	0.000924433	0.0999709
GB45320	1.09202	1.17104	11.9453	0.000943854	0.101168
GB50976	0.844055	7.78187	11.8604	0.0009812	0.104248
GB46233	4.79261	-1.91041	11.7736	0.00102096	0.10753
GB43601	0.599259	2.6649	11.7238	0.00104452	0.109062
GB46001	1.89544	-1.03701	11.6325	0.00108916	0.112752
GB40405	0.284565	8.64383	11.5607	0.0011257	0.115547
GB55889	0.651757	6.37816	11.4922	0.00116173	0.118242
GB40795	-0.164433	6.00994	11.3834	0.00122145	0.123285
GB50537	-0.40088	5.80182	11.3059	0.00126589	0.126715
GB45398	0.72485	2.02464	11.2567	0.00129499	0.128565
GB54836	0.421835	1.6834	10.9081	0.00152219	0.149892
GB54351	0.28321	9.00862	10.8277	0.00158021	0.154123
GB40217	-0.358017	3.6209	10.8137	0.0015906	0.154123
GB55162	-0.408285	6.16525	10.7824	0.00161395	0.154602
GB41494	-0.281147	3.30542	10.7705	0.00162292	0.154602
GB53931	0.487018	6.19433	10.7561	0.00163383	0.154602
GB52194	-0.436595	3.1187	10.7153	0.00166529	0.156356
GB49476	-0.645831	3.38497	10.6471	0.00171918	0.160175
GB54135	1.74067	-0.747683	10.7763	0.00174899	0.161708
GB40627	0.840585	-0.158526	10.5144	0.00182934	0.167855
GB46159	0.53694	4.62204	10.4905	0.00184995	0.168471
GB53392	1.4462	-0.441068	10.4542	0.00188166	0.169077
GB47318	2.05668	5.36834	10.451	0.00188453	0.169077
GB53712	0.36944	9.19384	10.3584	0.00196828	0.175293
GB40274	0.446129	4.25812	10.2472	0.00207399	0.183359
GB47967	-0.528616	1.59557	10.2109	0.00210973	0.185167
GB43685	0.372762	5.31837	10.0855	0.0022383	0.195038
GB45278	-1.06873	6.18306	10.0601	0.00226533	0.195795
GB46652	-0.234707	7.79194	10.0448	0.00228181	0.195795
GB46793	-0.22538	4.73651	10.0322	0.00229548	0.195795
GB51629	0.115826	5.94492	9.96347	0.00237134	0.200851
GB48808	-0.668736	-0.227322	9.93097	0.00240814	0.202431
GB46010	0.539374	0.272233	9.91761	0.00242343	0.202431
GB46120	-0.133688	7.59857	9.8707	0.00247795	0.205568
GB50012	0.385907	7.23219	9.77812	0.00258931	0.213345
GB50118	1.62989	-1.30158	9.71235	0.00267159	0.218637
GB52056	0.289441	8.42021	9.6451	0.00275854	0.224238
GB40609	-1.30071	0.864211	9.55467	0.00288014	0.231415
GB52451	0.863945	5.15554	9.55111	0.00288504	0.231415
GB44086	0.218641	3.73566	9.51885	0.00292983	0.233461
GB51296	1.21107	-0.593553	9.50286	0.00295231	0.233715
GB50228	0.492006	3.5667	9.48108	0.00298322	0.234628
GB54963	-2.10702	-1.43908	9.46754	0.00300259	0.234628
GB54701	-0.149113	6.84155	9.45246	0.00302433	0.234812
GB48330	0.585822	3.48164	9.43545	0.00304904	0.235223
GB41390	-0.359132	5.1255	9.39446	0.00310947	0.238299
GB48364	-0.492329	4.61862	9.38189	0.00312826	0.238299
GB50889	0.817384	5.53393	9.34382	0.00318586	0.240339
GB41867	-0.479364	8.70987	9.33803	0.00319473	0.240339
GB53825	0.127227	6.1455	9.30534	0.00324522	0.24263
GB55205	2.98293	6.65741	9.2872	0.0032736	0.24325
GB55969	-0.12501	5.33992	9.24248	0.00334466	0.247016
GB51479	0.204942	6.96571	9.22962	0.0033654	0.247041
GB41162	0.513946	3.25665	9.18563	0.00343735	0.250382
GB45674	0.689492	-0.0372135	9.17663	0.00345226	0.250382
GB51593	0.564087	7.20199	9.0881	0.00360263	0.259659
GB53115	-1.21481	9.01393	9.07385	0.00362748	0.259659
GB50241	0.273956	5.03073	9.06415	0.00364449	0.259659
GB51304	-0.205495	4.30418	9.0201	0.00372277	0.263686
GB45657	-0.108715	5.96639	8.99183	0.00377394	0.265756
GB40461	-0.235631	9.52819	8.94601	0.00385843	0.268229
GB49078	-1.41761	6.74682	8.94262	0.00386476	0.268229
GB52672	-0.19604	3.3659	8.89862	0.00394791	0.268229
GB44120	-2.73728	2.24713	8.89442	0.00395596	0.268229
GB51666	0.306706	7.83215	8.8865	0.00397114	0.268229
GB50002	1.11902	-1.5045	8.88101	0.00398172	0.268229
GB54970	-0.384657	5.33328	8.87698	0.0039895	0.268229
GB51446	1.81539	0.965276	8.86999	0.00400302	0.268229
GB51948	1.19432	-1.05034	8.86723	0.00400838	0.268229
GB45719	0.143359	5.77543	8.84929	0.00404335	0.269083
GB44563	1.10834	-0.315493	8.81751	0.00410611	0.271766
GB51117	0.193198	6.7279	8.79927	0.00414259	0.272691
GB43195	0.165165	7.67773	8.73115	0.00428186	0.280335
GB55680	-0.141684	6.61261	8.68387	0.00438138	0.285308
GB52014	-0.494407	4.26672	8.66955	0.004412	0.285766
GB56009	0.325698	6.85169	8.62211	0.00451504	0.290201
GB52756	-0.564036	9.26244	8.61604	0.0045284	0.290201
GB56014	0.865826	-1.43478	8.58088	0.00460663	0.29366
GB40897	-0.495714	0.180327	8.55896	0.00465611	0.295261
GB41896	0.436706	2.13005	8.51013	0.00476835	0.300101
GB46156	-0.420705	4.73241	8.50428	0.00478199	0.300101
GB42540	0.647952	6.26927	8.47929	0.00484069	0.301368
GB45193	-0.714889	5.16295	8.46956	0.00486375	0.301368
GB45198	-0.352139	5.47738	8.44924	0.00491229	0.301368
GB51481	0.517309	4.99073	8.44678	0.0049182	0.301368
GB44738	-1.44113	-1.10442	8.42031	0.00498226	0.301368
GB46253	0.189625	7.51653	8.41422	0.00499713	0.301368
GB45414	0.30115	7.45795	8.41334	0.00499926	0.301368
GB56027	-0.473746	4.03962	8.39849	0.00503572	0.301368
GB42467	1.40891	-0.62579	8.39786	0.00503727	0.301368
GB48193	-0.406236	6.07626	8.3923	0.005051	0.301368
GB51968	0.143048	5.03665	8.37203	0.00510136	0.302881
GB43571	-2.9941	0.371276	8.34961	0.00515767	0.303277
GB50626	0.147818	6.25932	8.34944	0.00515811	0.303277
GB40212	-0.741589	7.3991	8.31242	0.00525254	0.306263
GB51339	0.306127	3.82997	8.30973	0.00525947	0.306263
GB50688	-0.130852	6.33	8.28898	0.00531325	0.307914
GB43722	0.692	1.55115	8.1979	0.00555624	0.320463
GB49117	-0.439715	9.46302	8.15599	0.00567193	0.325234
GB45718	0.569422	-0.217597	8.14858	0.00569267	0.325234
GB43363	0.549248	3.53744	8.10878	0.00580528	0.330111
GB41780	-0.433902	2.53665	8.08483	0.0058742	0.332469
GB51771	1.10849	-0.272437	8.065	0.00593189	0.334173
GB48982	0.125487	5.2678	8.02243	0.00605776	0.339683
GB51223	2.29803	3.73254	8.00374	0.00611388	0.341251
GB50115	1.43197	2.73965	7.94368	0.00629803	0.348832
GB41825	-0.101356	6.44759	7.92428	0.00635872	0.348832
GB51094	0.484446	0.763992	7.92348	0.00636125	0.348832
GB40077	-0.297313	8.06676	7.90692	0.00641357	0.348832
GB40986	0.192098	3.50966	7.89763	0.00644314	0.348832
GB53080	-0.116768	6.62091	7.8956	0.00644961	0.348832
GB43146	-0.958231	-0.636443	7.89506	0.00645132	0.348832
GB50930	0.73169	3.96457	7.85749	0.00657245	0.353802
GB53711	0.40918	5.6385	7.84126	0.00662554	0.355082
GB41777	0.560378	3.92089	7.81909	0.00669873	0.357423
GB48903	-0.615683	1.48842	7.79624	0.00677508	0.357568
GB46287	-0.32207	4.85775	7.77624	0.00684267	0.357568
GB49298	0.0870335	7.21425	7.76984	0.00686443	0.357568
GB41824	0.261979	6.04817	7.76972	0.00686483	0.357568
GB47140	-0.485155	6.12659	7.74976	0.0069332	0.357568
GB55778	-0.120368	5.07322	7.73968	0.00696801	0.357568
GB41241	-0.442219	4.51906	7.73454	0.00698584	0.357568
GB48378	-0.154648	6.33772	7.73111	0.00699774	0.357568
GB43359	0.765906	1.79744	7.73032	0.00700049	0.357568
GB54343	-0.369948	6.57943	7.72417	0.0070219	0.357568
GB53223	0.21324	4.94383	7.72295	0.00702619	0.357568
GB42189	-0.216505	3.73759	7.67994	0.00717803	0.363767
GB53011	-0.108062	5.93118	7.65091	0.00728251	0.366598
GB55208	2.33636	2.44379	7.64488	0.00730438	0.366598
GB43696	0.259738	2.35197	7.6349	0.00734077	0.366598
GB47974	0.698762	7.49882	7.62784	0.00736664	0.366598
GB54922	0.808419	3.72517	7.61929	0.00739807	0.366598
GB51288	1.98487	0.24704	8.64756	0.00748957	0.366598
GB46907	0.0854309	5.25016	7.589	0.00751061	0.366598
GB44439	-0.0930727	6.78504	7.58425	0.00752842	0.366598
GB40164	-0.529139	6.74388	7.58324	0.00753221	0.366598
GB50286	0.296635	6.16375	7.57665	0.00755701	0.366598
GB42804	0.596336	7.07411	7.57404	0.00756683	0.366598
GB50304	0.329651	1.17868	7.56258	0.00761022	0.367054
GB46995	-2.31116	-2.18044	7.55558	0.00763685	0.367054
GB44503	-0.337317	6.34669	7.54334	0.00768364	0.367843
GB40818	0.472824	3.13895	7.52321	0.00776123	0.370095
GB43254	-0.897136	-0.864295	7.50006	0.00785152	0.372055
GB40094	-1.67534	-1.03903	7.49693	0.00786379	0.372055
GB51798	0.357375	4.57648	7.4479	0.00805896	0.379806
GB50971	-0.240775	6.87321	7.41959	0.00817394	0.38191
GB43360	0.621981	7.34273	7.41497	0.00819284	0.38191
GB40411	-0.413536	4.13786	7.41367	0.0081982	0.38191
GB51815	-1.89649	0.61075	7.37946	0.00833987	0.387021
GB41697	-0.112479	6.07489	7.35361	0.00844864	0.388261
GB53307	0.190079	6.67099	7.35149	0.00845763	0.388261
GB48382	-0.254406	6.24064	7.35028	0.00846276	0.388261
GB53714	0.201193	4.83085	7.33013	0.00854876	0.390727
GB49107	0.125701	5.33229	7.32172	0.0085849	0.390903
GB46087	0.301103	3.40106	7.31222	0.00862593	0.391301
GB43824	0.17493	3.79394	7.26921	0.00881425	0.398066
GB54524	-0.632034	1.48632	7.25918	0.00885882	0.398066
GB44868	0.350157	2.24617	7.25585	0.00887366	0.398066
GB46774	-0.255896	7.12732	7.24044	0.00894265	0.39968
GB41885	-5.41173	-2.25395	7.57897	0.00912589	0.406217
GB41428	2.1441	5.6777	7.19358	0.00915599	0.406217
GB55158	-0.567498	1.19535	7.12605	0.00947292	0.418366
GB44206	0.207777	8.72381	7.12062	0.0094989	0.418366
GB44692	0.149067	3.64196	7.1072	0.00956343	0.419214
GB45184	0.219966	5.19266	7.10224	0.00958737	0.419214
GB45905	0.158439	8.00458	7.07681	0.00971127	0.422638
GB46635	0.489649	4.92484	7.06622	0.00976331	0.422638
GB44707	-0.148916	4.40651	7.06479	0.00977036	0.422638
GB50136	0.172283	8.5062	7.04222	0.00988241	0.424319
GB44337	0.141991	5.49107	7.04146	0.00988623	0.424319
GB48201	-0.225926	4.79444	7.02757	0.00995588	0.424319
GB43742	-0.119308	7.03349	7.0262	0.00996276	0.424319
GB55605	0.229425	6.20909	7.00759	0.010057	0.424319
GB50070	0.340804	3.5337	7.00221	0.0100844	0.424319
GB52275	-0.325701	5.17171	6.99724	0.0101098	0.424319
GB46883	0.265216	3.01448	6.99571	0.0101176	0.424319
GB46537	-0.34623	3.1036	6.99436	0.0101245	0.424319
GB49543	-0.456676	8.23755	6.98491	0.010173	0.424882
GB43249	-1.0622	-0.474652	6.95586	0.0103238	0.429697
GB48953	0.87799	1.51596	6.92742	0.0104737	0.433185
GB50101	0.37497	8.54123	6.92639	0.0104791	0.433185
GB51478	0.167216	4.75203	6.91627	0.010533	0.433932
GB49050	0.0947996	5.8317	6.88224	0.0107165	0.439131
GB52199	1.02124	0.110847	6.87943	0.0107317	0.439131
GB50230	-0.130768	6.4844	6.82859	0.0110124	0.449099
GB47553	-0.125602	6.06063	6.80287	0.0111574	0.452986
GB49160	-0.197911	3.34307	6.79844	0.0111825	0.452986
GB41002	-0.326253	2.07844	6.78634	0.0112516	0.453617
GB41045	0.103493	5.19012	6.78061	0.0112844	0.453617
GB48351	-0.156773	6.26544	6.77055	0.0113424	0.453617
GB41228	1.88474	0.473542	6.76959	0.0113479	0.453617
GB43738	-0.877024	4.82574	6.76053	0.0114003	0.454213
GB48758	0.488723	2.65469	6.75019	0.0114605	0.455114
GB45909	-0.427912	8.1299	6.7414	0.011512	0.455663
GB41303	-0.244427	3.55277	6.72773	0.0115924	0.456436
GB44360	-0.108299	5.47046	6.72529	0.0116068	0.456436
GB49295	-0.602565	0.112252	6.70835	0.0117075	0.458904
GB54379	-0.125032	4.54135	6.68049	0.011875	0.463452
GB45690	-0.234765	4.79099	6.67636	0.0119001	0.463452
GB50020	0.162028	7.34918	6.6632	0.0119803	0.463738
GB43934	-0.467819	0.432685	6.66259	0.011984	0.463738
GB50028	1.13239	2.75571	6.62698	0.0122039	0.470746
GB43640	-0.135503	4.73903	6.60331	0.0123525	0.474963
GB54742	0.242548	5.03747	6.59376	0.012413	0.475777
GB43107	0.23776	1.68147	6.57316	0.0125445	0.478638
GB53544	0.730596	-1.77491	6.56502	0.0125968	0.478638
GB54493	0.406929	3.90318	6.56352	0.0126065	0.478638
GB44549	1.79766	6.66306	6.55747	0.0126456	0.478638
GB43512	-1.48193	4.28197	6.51508	0.0129232	0.48762
GB44048	-0.0853673	7.24417	6.50599	0.0129835	0.488308
GB43847	-0.730052	1.19021	6.50021	0.0130221	0.488308
GB53327	-1.29519	-1.24639	6.48368	0.0131329	0.490944
GB53698	-0.236322	2.75188	6.46095	0.0132871	0.495178
GB51742	0.171339	3.247	6.45005	0.0133616	0.496428
GB40549	0.353031	1.71007	6.4276	0.0135166	0.50065
GB43248	-0.415384	13.2285	6.40607	0.0136669	0.50316
GB53703	-0.175056	6.70036	6.406	0.0136674	0.50316
GB40816	0.091869	7.08148	6.39693	0.0137313	0.503981
GB40726	-1.39891	-1.52994	6.37918	0.0138573	0.504397
GB46009	0.338838	1.08594	6.37771	0.0138677	0.504397
GB42749	-0.131022	6.77986	6.37316	0.0139003	0.504397
GB55209	2.14172	1.89026	6.36866	0.0139325	0.504397
GB46480	0.318709	0.936676	6.36609	0.0139509	0.504397
GB43288	0.201373	2.91351	6.34984	0.014068	0.506059
GB40747	-0.169787	5.42194	6.34565	0.0140985	0.506059
GB51244	0.297716	1.77874	6.34238	0.0141222	0.506059
GB45275	0.144881	4.38126	6.32338	0.0142612	0.509532
GB52267	-1.09513	-0.955613	6.30773	0.0143766	0.510317
GB40712	0.140593	4.60843	6.30516	0.0143957	0.510317
GB48654	0.751046	-0.195495	6.30072	0.0144287	0.510317
GB42678	0.510674	2.19798	6.29675	0.0144583	0.510317
GB47264	0.795719	-0.207784	6.29199	0.0144938	0.510317
GB55007	0.607675	4.7274	6.28161	0.0145716	0.511568
GB55121	-0.493566	1.97579	6.27332	0.014634	0.512275
GB55859	0.561883	-0.101719	6.23954	0.0148915	0.515501
GB41198	-0.149523	6.17155	6.23642	0.0149155	0.515501
GB55159	0.199794	4.36542	6.23409	0.0149335	0.515501
GB55015	0.10267	7.21013	6.23081	0.0149588	0.515501
GB54359	0.436359	4.96659	6.22993	0.0149656	0.515501
GB53426	-0.0962777	6.02884	6.22787	0.0149815	0.515501
GB46243	0.106308	6.06205	6.21765	0.0150609	0.516764
GB47299	-0.25903	8.93183	6.18975	0.0152797	0.52279
GB47382	-0.466102	5.07093	6.1115	0.0159116	0.542876
GB54852	0.260041	5.1194	6.09395	0.016057	0.545109
GB55803	0.348481	2.60889	6.0897	0.0160925	0.545109
GB43235	0.152787	3.50765	6.08736	0.016112	0.545109
GB52162	0.383344	1.69607	6.07402	0.016224	0.546292
GB46945	-0.159944	4.60575	6.07245	0.0162372	0.546292
GB45593	0.099105	6.1887	6.06397	0.0163088	0.546729
GB41709	-0.612099	0.154595	6.06023	0.0163405	0.546729
GB50807	-0.171921	4.32326	6.05253	0.016406	0.547181
GB52492	-0.224479	8.99793	6.04803	0.0164443	0.547181
GB54585	-0.0904003	5.90471	6.042	0.016496	0.547395
GB46440	-0.126148	5.27129	6.0338	0.0165664	0.548229
GB43819	-0.103656	6.64539	6.02515	0.016641	0.549198
GB42486	1.07048	-0.690285	6.01171	0.0167577	0.550136
GB55616	1.75205	-0.62446	12.2026	0.0167603	0.550136
GB51484	-0.144341	4.58985	6.00032	0.0168572	0.551823
GB50756	-0.221721	4.21324	5.98867	0.0169597	0.552775
GB46140	0.223869	7.00889	5.98665	0.0169776	0.552775
GB53519	-0.579772	0.596203	5.96943	0.0171304	0.556256
GB55218	0.655414	1.98796	5.96373	0.0171813	0.556416
GB55572	-0.0760962	6.98809	5.9411	0.017385	0.561513
GB48553	-0.372939	2.75472	5.9266	0.0175169	0.563944
GB55414	-0.224407	2.72921	5.92261	0.0175534	0.563944
GB42398	-0.186798	6.69443	5.90284	0.0177353	0.568279
GB48975	0.490446	1.50843	5.89306	0.017826	0.568569
GB50371	-0.128997	3.91221	5.89175	0.0178382	0.568569
GB44093	-0.242246	2.93206	5.88382	0.0179122	0.56943
GB42492	-0.35726	3.45616	5.87239	0.0180194	0.571337
GB47924	-0.52176	1.77605	5.85926	0.0181434	0.573767
GB42929	-0.113982	7.65776	5.84379	0.0182906	0.576917
GB43870	0.29957	8.22099	5.83601	0.0183651	0.577551
GB49812	-0.128458	5.27734	5.8271	0.0184508	0.577551
GB40031	-0.15598	6.0935	5.82131	0.0185068	0.577551
GB43704	-0.172467	7.00995	5.81528	0.0185652	0.577551
GB54741	0.140509	4.71054	5.81317	0.0185857	0.577551
GB41155	-0.145343	3.12215	5.81203	0.0185968	0.577551
GB51618	0.563132	-0.254576	5.7828	0.0188835	0.584954
GB55884	-0.202862	3.81629	5.76226	0.0190877	0.589771
GB50871	-0.369256	6.2804	5.7478	0.0192329	0.5924
GB54235	0.172622	6.21098	5.74082	0.0193034	0.5924
GB49572	0.144164	3.62612	5.73923	0.0193195	0.5924
GB47475	-0.463453	7.71833	5.72088	0.0195063	0.594769
GB52895	-0.443687	5.37401	5.71602	0.0195562	0.594769
GB42845	-0.0858975	6.16882	5.7131	0.0195861	0.594769
GB54601	-0.194024	7.19923	5.71241	0.0195932	0.594769
GB49984	1.07624	2.37787	5.69415	0.0197819	0.598997
GB42556	-1.43439	6.84871	5.68151	0.0199136	0.600401
GB49159	-0.101131	5.75605	5.68019	0.0199274	0.600401
GB48861	-1.00921	8.71497	5.65676	0.0201742	0.606328
GB51494	1.11457	4.94687	5.64341	0.0203163	0.607603
GB55885	-0.184849	6.80637	5.64335	0.020317	0.607603
GB42227	0.893846	2.2116	5.63594	0.0203964	0.607784
GB52073	-0.266204	8.85702	5.63342	0.0204234	0.607784
GB49526	0.268758	4.08915	5.61211	0.0206537	0.613132
GB48960	-0.270764	5.29346	5.58017	0.0210041	0.621894
GB55440	-0.124073	7.17502	5.57588	0.0210516	0.621894
GB51042	-0.117031	6.84357	5.56562	0.0211657	0.623746
GB52035	0.583422	2.37691	5.54283	0.0214216	0.629223
GB54372	-0.331349	8.95466	5.53983	0.0214555	0.629223
GB50492	-0.462879	0.744508	5.51456	0.0217437	0.634818
GB51113	-0.106894	6.6815	5.51391	0.0217511	0.634818
GB55407	0.485159	3.21981	5.50099	0.0219	0.637626
GB45040	-0.290985	7.3459	5.48501	0.0220857	0.64083
GB47040	0.364595	4.36268	5.48243	0.0221158	0.64083
GB46476	-0.0779437	6.63199	5.46554	0.0223142	0.644296
GB44323	0.750058	1.32841	5.45718	0.0224131	0.644296
GB42494	-0.0981589	4.48537	5.45475	0.0224419	0.644296
GB48446	-0.137982	8.38175	5.45422	0.0224482	0.644296
GB49494	0.154602	5.81045	5.43712	0.0226523	0.648617
GB49576	0.222868	2.64976	5.43089	0.0227271	0.649223
GB41700	-0.397742	5.10473	5.42118	0.0228443	0.650336
GB52479	0.563468	0.73442	5.41442	0.0229262	0.650336
GB52493	-0.233914	10.1263	5.41434	0.0229271	0.650336
GB47011	0.15551	4.80207	5.40869	0.0229959	0.650479
GB46322	-0.123868	5.83653	5.40508	0.02304	0.650479
GB48875	1.03152	1.89729	5.40071	0.0230933	0.650479
GB48686	-0.638911	-0.0247941	5.39302	0.0231877	0.6509
GB42168	-0.160123	6.86346	5.3881	0.0232482	0.6509
GB41794	0.0764474	6.72588	5.38638	0.0232695	0.6509
GB44483	0.0877147	7.27265	5.35418	0.0236704	0.66059
GB50361	-0.136855	3.91228	5.33708	0.0238862	0.663662
GB46149	0.110871	4.19262	5.33678	0.0238901	0.663662
GB52449	0.467886	-0.150145	5.3239	0.0240541	0.666689
GB41315	-0.369172	2.11214	5.31286	0.0241956	0.669079
GB55171	-1.22758	-1.56145	5.30777	0.0242611	0.669133
GB48993	0.257538	5.40422	5.30068	0.0243528	0.669133
GB54178	-0.272091	5.27911	5.29897	0.024375	0.669133
GB49802	-0.402271	2.04555	5.2944	0.0244342	0.669133
GB40283	-0.333182	5.91809	5.29136	0.0244737	0.669133
GB52973	-0.167583	7.36104	5.27473	0.0246913	0.671771
GB52989	0.117441	5.85791	5.27166	0.0247316	0.671771
GB43204	0.771576	-1.05699	5.2688	0.0247693	0.671771
GB51400	-0.153706	4.93755	5.26708	0.0247921	0.671771
GB42075	0.256076	6.30575	5.26087	0.0248741	0.671811
GB46046	0.229189	5.28426	5.25858	0.0249045	0.671811
GB55971	0.102641	5.85179	5.24459	0.0250907	0.67533
GB44872	0.27852	1.52592	5.21544	0.0254836	0.684386
GB54950	0.0867049	5.4648	5.21008	0.0255565	0.684825
GB47771	-2.31166	-0.286099	5.24025	0.0257487	0.68845
GB41686	-0.116513	5.23707	5.18958	0.0258376	0.688459
GB41486	0.138217	5.71779	5.18776	0.0258627	0.688459
GB48492	-1.92361	4.03502	5.1713	0.026091	0.693014
GB51834	-0.507407	6.57679	5.1609	0.0262364	0.695351
GB45356	-0.0896807	5.15639	5.14947	0.0263971	0.695827
GB45181	-0.132091	10.5702	5.1478	0.0264206	0.695827
GB55420	-0.0986852	6.24572	5.14737	0.0264267	0.695827
GB52153	-0.105834	4.27758	5.1409	0.0265184	0.696382
GB54421	0.0965155	7.26484	5.13777	0.0265628	0.696382
GB43844	0.118061	3.59858	5.12877	0.0266909	0.698228
GB45846	1.28045	1.87034	5.12268	0.0267781	0.698794
GB44787	-0.666916	2.38307	5.1192	0.0268279	0.698794
GB53971	0.0918172	4.73744	5.10649	0.0270111	0.701236
GB52591	0.174222	5.8103	5.10466	0.0270374	0.701236
GB47270	-1.36627	5.09497	5.08639	0.0273033	0.70526
GB53359	-0.198156	5.20443	5.07517	0.0274679	0.70526
GB49749	-0.104916	5.29618	5.07194	0.0275155	0.70526
GB44715	0.995482	4.15058	5.0701	0.0275427	0.70526
GB40925	0.134817	3.75332	5.06498	0.0276184	0.70526
GB40109	0.260302	7.46543	5.06154	0.0276693	0.70526
GB46186	1.12856	0.943557	5.06015	0.0276899	0.70526
GB50921	0.252319	2.89873	5.05866	0.0277121	0.70526
GB44914	-0.158928	4.14415	5.05835	0.0277166	0.70526
GB46269	-0.109944	6.77756	5.05216	0.0278088	0.706122
GB40851	-0.756986	-1.20704	5.04727	0.0278818	0.706495
GB41753	0.151281	6.28177	5.04168	0.0279656	0.707139
GB42141	-0.16793	6.75474	5.03764	0.0280263	0.707197
GB44431	-0.125561	7.62471	5.01782	0.028326	0.713274
GB42204	0.186687	5.22953	4.98451	0.0288375	0.724647
GB53077	0.295147	7.27704	4.97875	0.0289269	0.725389
GB55257	-2.96793	-1.84593	5.01522	0.028995	0.725422
GB55277	0.935777	-0.576594	4.97048	0.0290558	0.725422
GB46422	0.47014	7.96353	4.96571	0.0291305	0.725422
GB53137	-0.508702	-0.947132	4.96314	0.0291708	0.725422
GB45274	0.366538	5.67213	4.95635	0.0292776	0.725422
GB46032	-0.114548	8.6414	4.95572	0.0292876	0.725422
GB53418	-0.115181	4.52433	4.94633	0.0294359	0.726448
GB54929	-0.0866105	6.59201	4.94506	0.0294561	0.726448
GB56028	-0.458517	4.4713	4.93889	0.0295541	0.726448
GB46890	0.178732	1.80365	4.93796	0.0295689	0.726448
GB53503	-0.244761	7.46946	4.92601	0.0297598	0.729658
GB45675	0.554452	-0.691382	4.90939	0.0300275	0.734619
GB43784	0.21441	5.32633	4.89427	0.0302733	0.734619
GB50486	0.447731	0.57974	4.8919	0.0303121	0.734619
GB54672	-0.117083	4.36648	4.89177	0.0303142	0.734619
GB45492	0.0944713	4.37823	4.88892	0.0303607	0.734619
GB45473	-0.514335	-1.10945	4.88793	0.030377	0.734619
GB49703	-0.22234	1.54758	4.88734	0.0303867	0.734619
GB47297	-0.381754	2.44169	4.86958	0.0306794	0.73892
GB51029	-0.350784	5.26232	4.86914	0.0306867	0.73892
GB50571	-0.772083	-2.07953	4.88497	0.0310722	0.744988
GB44092	-0.318494	3.70448	4.84563	0.0310787	0.744988
GB44056	-0.219509	7.60565	4.84298	0.0311232	0.744988
GB46927	0.0903911	6.31285	4.83322	0.0312879	0.746981
GB49157	-0.398314	0.286868	4.83074	0.0313298	0.746981
GB41985	0.11119	6.20034	4.82517	0.0314243	0.747763
GB43196	0.137713	6.01145	4.82135	0.0314894	0.747842
GB50555	-0.116054	6.13509	4.81406	0.0316136	0.749324
GB46743	-0.112184	5.97323	4.81002	0.0316828	0.749496
GB49585	-0.0952341	6.41303	4.79599	0.0319243	0.753736
GB43005	-0.571049	7.24309	4.78844	0.032055	0.755201
GB53274	-0.230446	1.90437	4.78522	0.032111	0.755201
GB50274	-0.100974	9.21205	4.77283	0.0323273	0.75617
GB54605	0.298772	6.63727	4.76845	0.0324039	0.75617
GB49963	1.33575	7.15384	4.76839	0.032405	0.75617
GB41339	0.845368	2.18854	4.76299	0.0325	0.75617
GB50972	0.0762444	5.74979	4.75999	0.0325529	0.75617
GB44744	0.376888	4.21586	4.75284	0.0326794	0.75617
GB42174	0.0958195	6.27553	4.75043	0.0327221	0.75617
GB45018	-0.0894258	5.41726	4.74951	0.0327384	0.75617
GB52494	-0.449162	0.367594	4.74778	0.0327691	0.75617
GB41143	-0.127848	7.33745	4.74736	0.0327765	0.75617
GB49629	-0.103861	5.60095	4.74229	0.0328667	0.75681
GB46197	0.148233	4.48724	4.7313	0.0330633	0.757331
GB54611	-0.333558	9.15852	4.72668	0.0331463	0.757331
GB40140	0.167823	8.72839	4.72455	0.0331847	0.757331
GB50858	0.19971	2.98369	4.72294	0.0332137	0.757331
GB47748	0.104208	6.22589	4.72166	0.0332368	0.757331
GB46214	-0.106793	7.53543	4.72012	0.0332645	0.757331
GB55215	-1.02843	6.8417	4.71108	0.0334282	0.758453
GB47028	0.517878	4.09336	4.70727	0.0334974	0.758453
GB55635	0.238799	8.77171	4.70704	0.0335017	0.758453
GB46386	0.50639	0.577061	4.70211	0.0335915	0.758514
GB41374	-0.702737	-0.0655877	4.70002	0.0336296	0.758514
GB55072	0.199024	3.41238	4.69442	0.0337321	0.759412
GB55449	-1.59188	-0.74643	4.68201	0.0339604	0.763132
GB51482	0.438852	7.70449	4.67538	0.034083	0.76447
GB45406	0.380173	3.61322	4.67086	0.0341669	0.764935
GB42479	-0.0900181	6.95982	4.66381	0.0342981	0.766456
GB42554	-0.66954	-1.68708	4.65855	0.0343965	0.767138
GB43147	-0.136453	6.35018	4.65541	0.0344553	0.767138
GB43823	1.00147	5.4073	4.62073	0.0351122	0.779032
GB41171	0.118763	3.90538	4.62041	0.0351182	0.779032
GB46903	0.119334	6.7806	4.60738	0.0353686	0.780375
GB45722	0.0903522	4.44883	4.60334	0.0354465	0.780375
GB44545	0.330318	1.36318	4.59981	0.0355148	0.780375
GB49626	-1.01422	4.53848	4.58892	0.0357264	0.780375
GB44623	-0.0835864	5.68257	4.58879	0.035729	0.780375
GB47482	0.420818	5.78548	4.58786	0.0357471	0.780375
GB48905	-0.201846	8.7831	4.5792	0.0359165	0.780375
GB54892	0.544686	1.74857	4.57803	0.0359394	0.780375
GB44540	0.119416	3.85434	4.57738	0.035952	0.780375
GB52163	0.27035	3.58741	4.57636	0.0359722	0.780375
GB43783	0.340212	3.71757	4.57513	0.0359963	0.780375
GB48339	0.118334	6.1499	4.57259	0.0360462	0.780375
GB55962	0.108516	3.57556	4.57224	0.036053	0.780375
GB47298	-0.471942	1.16525	4.56773	0.0361421	0.780375
GB49074	0.0997067	5.23773	4.56757	0.0361452	0.780375
GB54776	0.326328	5.76191	4.56136	0.0362679	0.781632
GB40805	-0.183908	4.45754	4.55623	0.0363696	0.781877
GB47625	-0.23736	4.71867	4.55119	0.03647	0.781877
GB45034	0.240924	6.55292	4.54603	0.036573	0.781877
GB50671	-0.421567	0.97055	4.5446	0.0366015	0.781877
GB54956	-0.079982	6.29391	4.54457	0.0366021	0.781877
GB52477	0.545357	-0.364309	4.54099	0.0366737	0.782029
GB52466	-0.203188	8.37269	4.53636	0.0367667	0.782632
GB54475	0.463017	-0.277433	4.51183	0.0372634	0.785074
GB42004	-0.34783	2.80103	4.50877	0.0373259	0.785074
GB46059	0.0841687	4.45034	4.50848	0.0373317	0.785074
GB44755	-0.113187	6.0598	4.50585	0.0373855	0.785074
GB52630	0.242807	2.85276	4.50355	0.0374326	0.785074
GB48239	-0.128738	6.63575	4.5031	0.0374419	0.785074
GB54787	-0.751872	-1.72732	4.49841	0.0375382	0.785074
GB50936	-0.156876	5.94701	4.49675	0.0375722	0.785074
GB50434	0.426988	6.05042	4.49533	0.0376015	0.785074
GB52498	-0.107265	6.93261	4.48963	0.037719	0.785074
GB51826	0.628711	-1.60899	4.48895	0.0377331	0.785074
GB44365	0.182498	6.03174	4.48626	0.0377888	0.785074
GB45339	-0.555584	0.947823	4.48586	0.0377969	0.785074
GB47283	-0.136094	2.96426	4.48213	0.0378744	0.785074
GB52115	-0.181372	8.02156	4.48154	0.0378865	0.785074
GB40928	0.110329	5.89512	4.47876	0.0379442	0.785074
GB46469	-0.388522	0.876036	4.47689	0.0379833	0.785074
GB47407	-0.457017	3.43261	4.47182	0.0380888	0.785915
GB52745	-0.0872554	5.99657	4.46552	0.0382207	0.786798
GB53186	-0.127071	4.46496	4.46223	0.0382897	0.786798
GB51661	-0.0862339	4.70737	4.45454	0.0384514	0.786798
GB55374	-0.25761	5.05143	4.45375	0.038468	0.786798
GB53465	0.24789	1.05424	4.45173	0.0385108	0.786798
GB55024	0.700768	0.0615597	4.44579	0.0386364	0.786798
GB50103	-0.257001	4.09174	4.44419	0.0386703	0.786798
GB48943	-0.110463	6.64187	4.44413	0.0386717	0.786798
GB53025	0.168699	3.36292	4.44203	0.0387163	0.786798
GB40857	-0.160708	4.77205	4.43665	0.0388307	0.787801
GB54436	0.0849804	6.07248	4.4227	0.0391292	0.790628
GB44424	0.233582	4.58355	4.41831	0.0392236	0.790628
GB47358	0.509601	1.16659	4.41746	0.039242	0.790628
GB48655	0.372561	4.59938	4.41531	0.0392885	0.790628
GB46657	-0.161018	5.32172	4.41387	0.0393194	0.790628
GB44988	-0.30521	7.34886	4.4084	0.0394379	0.790628
GB50849	0.134415	3.51347	4.40597	0.0394905	0.790628
GB52791	-0.252293	2.48475	4.40078	0.0396033	0.790628
GB50546	-0.983849	-1.31477	4.40037	0.0396123	0.790628
GB55498	-0.244686	7.59907	4.39585	0.0397107	0.790628
GB47667	0.0970936	7.1328	4.39374	0.039757	0.790628
GB52875	0.626792	1.70944	4.39241	0.0397861	0.790628
GB44743	0.0629955	6.58281	4.39092	0.0398186	0.790628
GB54393	1.06403	0.820028	4.38109	0.0400345	0.792472
GB41690	-0.101021	4.82419	4.38073	0.0400424	0.792472
GB45950	-0.227814	7.836	4.37394	0.0401924	0.793315
GB44113	-0.0942994	6.04343	4.36977	0.0402847	0.793315
GB48440	0.142817	3.37575	4.36639	0.0403595	0.793315
GB52325	-0.494792	4.16832	4.35943	0.0405145	0.793315
GB47307	0.321951	3.18097	4.35841	0.0405374	0.793315
GB54478	0.198843	5.81355	4.35751	0.0405575	0.793315
GB41725	0.150411	5.49575	4.35615	0.0405877	0.793315
GB43887	0.140048	3.56269	4.34714	0.0407897	0.793315
GB47808	0.108396	6.99185	4.34688	0.0407957	0.793315
GB51322	1.54268	0.58367	5.24425	0.0408182	0.793315
GB44362	0.133072	4.70412	4.34198	0.0409059	0.793315
GB44544	0.101954	5.89192	4.34001	0.0409503	0.793315
GB51874	-0.358499	4.15276	4.33888	0.0409758	0.793315
GB48409	0.131196	5.94664	4.33543	0.0410538	0.793315
GB43229	-0.0950726	8.04129	4.33418	0.0410821	0.793315
GB45042	0.100385	5.01358	4.3277	0.041229	0.793315
GB47021	-0.287349	3.81703	4.32576	0.0412732	0.793315
GB42907	-0.664541	-1.71592	4.35522	0.041324	0.793315
GB40554	0.144556	5.60567	4.32329	0.0413294	0.793315
GB53801	-0.234483	4.36152	4.31966	0.0414122	0.793647
GB55826	0.16046	5.13338	4.31111	0.0416081	0.793858
GB47745	-0.0999107	6.33822	4.30079	0.0418456	0.793858
GB53389	-0.107088	7.16164	4.30001	0.0418638	0.793858
GB49537	-0.112088	4.67437	4.29984	0.0418677	0.793858
GB42036	-0.0863288	6.03043	4.29791	0.0419123	0.793858
GB50507	-0.4259	1.0873	4.29585	0.04196	0.793858
GB50904	0.265719	6.99698	4.29318	0.0420219	0.793858
GB49493	0.134162	5.20278	4.29279	0.0420308	0.793858
GB45400	-0.259647	8.75035	4.29015	0.0420922	0.793858
GB47837	-0.0686547	7.08656	4.28714	0.0421622	0.793858
GB46596	-0.261273	1.02939	4.28329	0.0422519	0.793858
GB41972	0.572837	3.02189	4.27961	0.0423378	0.793858
GB44904	0.0847734	5.5116	4.27313	0.0424896	0.793858
GB44911	0.220654	1.97641	4.27073	0.0425462	0.793858
GB53677	0.167434	4.41936	4.2691	0.0425844	0.793858
GB46957	0.760741	0.0689444	4.26428	0.0426981	0.793858
GB42156	-0.206211	7.79858	4.26336	0.0427198	0.793858
GB51675	-0.0838273	5.15757	4.26272	0.0427348	0.793858
GB46257	0.094085	5.16524	4.25953	0.0428102	0.793858
GB53576	1.34608	7.42935	4.25697	0.042871	0.793858
GB42188	0.155392	7.63533	4.25066	0.0430207	0.793858
GB45629	-0.114222	6.7986	4.25016	0.0430327	0.793858
GB55671	1.11198	-2.5022	4.2741	0.0431154	0.793858
GB53549	0.173724	5.78529	4.24376	0.0431853	0.793858
GB46580	0.0983757	3.98135	4.24204	0.0432266	0.793858
GB55461	0.13776	5.69696	4.23851	0.0433109	0.793858
GB45119	-0.0807049	5.91456	4.23613	0.0433681	0.793858
GB43279	0.0983207	8.10288	4.2335	0.0434312	0.793858
GB40887	-0.105716	7.91099	4.23047	0.0435042	0.793858
GB44870	-0.0888976	5.82992	4.22021	0.0437519	0.793858
GB55245	0.205766	3.1416	4.21809	0.0438035	0.793858
GB54111	-0.54206	0.011424	4.21202	0.043951	0.793858
GB45830	0.243747	1.53706	4.209	0.0440244	0.793858
GB43269	1.09689	-1.54194	4.20422	0.0441414	0.793858
GB49103	-0.345511	0.0506327	4.20413	0.0441436	0.793858
GB44878	-0.102234	6.14924	4.19882	0.0442735	0.793858
GB47839	-0.166303	6.82729	4.19419	0.0443873	0.793858
GB44941	-0.0817051	7.89862	4.19414	0.0443886	0.793858
GB50260	-0.143433	4.71548	4.1937	0.0443995	0.793858
GB43132	-0.119884	5.17226	4.18891	0.0445176	0.793858
GB44699	-0.106472	3.94971	4.18694	0.0445661	0.793858
GB49276	-0.471335	4.02439	4.18399	0.0446391	0.793858
GB44004	0.274722	4.30449	4.18376	0.0446449	0.793858
GB53078	0.756189	-1.21853	4.17996	0.0447391	0.793858
GB55723	0.182543	2.96197	4.17784	0.0447917	0.793858
GB49849	0.363199	4.08912	4.1752	0.0448573	0.793858
GB46042	0.0785604	6.34828	4.17514	0.0448588	0.793858
GB42526	-0.123956	8.25369	4.1733	0.0449048	0.793858
GB46178	-0.11263	5.09594	4.17262	0.0449217	0.793858
GB45431	0.160851	7.24223	4.17237	0.0449279	0.793858
GB44841	-0.288739	5.99806	4.17218	0.0449327	0.793858
GB44943	-0.0768647	6.21503	4.17154	0.0449486	0.793858
GB42019	-0.0662566	8.26783	4.17132	0.0449541	0.793858
GB55372	0.0923769	5.18244	4.17098	0.0449626	0.793858
GB45221	-0.0797455	6.98466	4.16417	0.0451328	0.795704
GB53360	-0.0867924	7.00758	4.15854	0.045274	0.796599
GB48175	-0.345877	1.25671	4.15691	0.0453151	0.796599
GB47925	-0.0814046	7.44157	4.14516	0.0456117	0.799188
GB49376	-0.434055	4.26879	4.14464	0.045625	0.799188
GB40393	0.686472	1.48211	4.1406	0.0457276	0.799188
GB40479	0.124352	4.70032	4.13859	0.0457787	0.799188
GB53532	0.135798	4.34662	4.13805	0.0457923	0.799188
GB50225	0.643545	1.63302	4.13346	0.0459093	0.800077
GB46977	-0.0970246	5.62187	4.12866	0.0460321	0.800255
GB48381	-0.390877	0.048196	4.12789	0.0460517	0.800255
GB52118	0.100307	5.5888	4.10972	0.0465196	0.807145
GB51480	0.155155	3.94458	4.10733	0.0465815	0.807145
GB42580	-0.447619	3.69456	4.09785	0.046828	0.810258
GB48833	-1.11749	-2.13906	4.09143	0.0469955	0.811097
GB54521	-0.115616	4.96684	4.09086	0.0470104	0.811097
GB46481	-0.0747341	9.11601	4.08701	0.0471114	0.811683
GB46751	0.074672	5.5594	4.08228	0.0472358	0.812513
GB51530	0.334616	3.0261	4.07848	0.047336	0.812513
GB46503	-0.11209	5.54404	4.07753	0.0473608	0.812513
GB54176	-0.0696989	5.96535	4.07217	0.0475026	0.813793
GB44798	0.227059	6.05535	4.06943	0.0475753	0.813888
GB43184	-0.106754	7.36014	4.06037	0.0478162	0.816855
GB44039	-0.158603	7.89624	4.05361	0.0479967	0.818232
GB48873	0.202213	1.03261	4.0523	0.0480319	0.818232
GB49124	-0.0617298	5.67563	4.04116	0.0483313	0.822174
GB40157	-0.261279	10.626	4.03519	0.0484927	0.823765
GB41420	-0.638264	1.15336	4.02677	0.0487212	0.826486
GB54783	-0.155796	6.94804	4.02253	0.0488368	0.826667
GB43435	0.192369	3.34211	4.02075	0.0488855	0.826667
GB45652	0.670687	0.620615	4.01887	0.0489366	0.826667
GB41651	-0.098186	7.66351	4.01335	0.049088	0.827664
GB47333	-0.130477	3.48521	4.01173	0.0491323	0.827664
GB47880	-0.119477	9.27081	4.00723	0.0492561	0.828597
GB54571	-0.0697972	6.9734	4.0032	0.0493671	0.828799
GB52701	-0.260457	6.69099	4.00183	0.0494049	0.828799
GB44964	0.113863	3.96652	3.99404	0.0496208	0.82942
GB50056	-1.34418	-1.3774	3.99399	0.0496223	0.82942
GB45738	-0.0991399	6.26923	3.99093	0.0497071	0.82942
GB41664	-0.0980551	4.96598	3.99061	0.0497159	0.82942
GB47718	0.241864	6.8229	3.98492	0.0498746	0.830128
GB42320	0.249884	1.23362	3.98365	0.0499101	0.830128
GB51333	-0.0821697	7.92132	3.98172	0.049964	0.830128
GB44581	0.0718619	8.12841	3.97726	0.050089	0.831065
GB53826	0.100513	3.58133	3.9719	0.0502392	0.832418
GB56036	-0.134972	3.5299	3.9645	0.0504479	0.834733
GB54081	0.292775	0.476052	3.95886	0.0506077	0.835914
GB54350	-0.276826	3.90814	3.95711	0.0506573	0.835914
GB51541	0.0825771	5.13987	3.94984	0.050864	0.835988
GB48783	0.275233	1.12114	3.94586	0.0509777	0.835988
GB40299	0.472651	0.609631	3.9405	0.0511311	0.835988
GB54173	1.46956	-1.11175	3.96883	0.0511732	0.835988
GB52469	0.127351	8.04345	3.93846	0.0511896	0.835988
GB40946	-0.0823452	7.89255	3.93587	0.051264	0.835988
GB52543	-0.248402	4.4285	3.93556	0.0512728	0.835988
GB54573	-0.0859742	7.00857	3.93513	0.0512854	0.835988
GB46247	-0.0870451	5.87482	3.93134	0.0513945	0.835988
GB40677	-0.372834	3.25266	3.93069	0.0514132	0.835988
GB47458	0.262035	3.52078	3.93042	0.051421	0.835988
GB47505	-0.350941	1.55626	3.91831	0.0517716	0.840368
GB49642	0.222144	6.0942	3.91457	0.0518805	0.840368
GB46979	-0.123636	4.75684	3.91394	0.0518985	0.840368
GB46746	-0.164626	3.33893	3.90895	0.0520444	0.841605
GB49859	0.0880014	6.12846	3.8993	0.0523271	0.844511
GB43181	-0.572277	0.886337	3.89316	0.0525081	0.844511
GB49701	0.0840101	5.89682	3.89028	0.052593	0.844511
GB43451	0.505814	-0.74591	3.88788	0.0526641	0.844511
GB51248	0.383395	0.454332	3.88785	0.052665	0.844511
GB54147	-0.119614	4.19856	3.88742	0.0526777	0.844511
GB48898	1.17921	-0.0297702	3.8825	0.0528236	0.844511
GB49184	0.371806	3.7307	3.88123	0.0528614	0.844511
GB55180	0.345843	2.2665	3.87956	0.0529108	0.844511
GB50127	0.116687	4.39072	3.87921	0.0529214	0.844511
GB51962	0.0902273	9.11575	3.87654	0.0530008	0.844665
GB50137	0.202438	4.881	3.87351	0.0530911	0.844993
GB41276	0.530858	-1.10568	3.86706	0.0532843	0.846451
GB41889	-0.23975	7.67994	3.86475	0.0533536	0.846451
GB43154	0.1162	3.80802	3.86219	0.0534304	0.846451
GB40379	-0.401431	-1.06072	3.86113	0.0534623	0.846451
GB50232	0.264223	7.87152	3.85177	0.0537448	0.849813
GB55478	0.111661	6.24023	3.8453	0.0539409	0.849914
GB53746	-0.154822	6.38076	3.8445	0.0539651	0.849914
GB53747	-0.144643	9.4593	3.84259	0.0540234	0.849914
GB50743	-0.131349	5.55562	3.83853	0.054147	0.849914
GB50178	0.314256	2.65455	3.83807	0.0541609	0.849914
GB54804	-1.57158	3.49336	3.8377	0.0541722	0.849914
GB40287	-0.287076	7.96865	3.82728	0.0544912	0.853814
GB54968	-0.0879804	4.41987	3.82167	0.0546639	0.855095
GB41207	-0.111727	6.55116	3.81974	0.0547234	0.855095
GB52955	-0.452468	4.90186	3.81677	0.0548151	0.855095
GB54346	-0.0996755	4.54923	3.81547	0.0548554	0.855095
GB48505	-0.40227	5.57468	3.80746	0.0551037	0.856717
GB45354	-0.0963319	7.69179	3.80591	0.0551519	0.856717
GB52986	-0.0822836	6.24391	3.80469	0.0551899	0.856717
GB40297	-0.099857	6.15969	3.80301	0.0552424	0.856717
GB52670	-0.446403	1.65879	3.79745	0.0554161	0.856753
GB44688	0.116493	4.07354	3.79671	0.0554391	0.856753
GB53382	-0.0568336	6.21757	3.79614	0.0554569	0.856753
GB55621	-0.458378	0.739982	3.79104	0.0556167	0.858127
GB53571	0.510866	1.21535	3.77999	0.0559651	0.859522
GB48980	-0.303224	5.44288	3.77964	0.0559762	0.859522
GB40760	-0.0803239	5.5481	3.77822	0.0560209	0.859522
GB54213	-0.234609	7.72183	3.77619	0.0560852	0.859522
GB56035	-0.125386	5.50178	3.77147	0.0562353	0.859522
GB46767	-0.154043	3.16664	3.7686	0.0563264	0.859522
GB50347	0.0832799	7.18146	3.7673	0.0563679	0.859522
GB45210	-0.323489	1.29817	3.76695	0.0563791	0.859522
GB52164	-0.104135	4.87934	3.7626	0.056518	0.859522
GB49594	0.112555	5.11683	3.76171	0.0565462	0.859522
GB49458	0.135437	4.87874	3.75927	0.0566244	0.859522
GB40037	-0.661006	1.29183	3.75358	0.0568068	0.859522
GB48238	-0.128586	6.30155	3.75172	0.0568666	0.859522
GB47189	-0.0518883	8.0924	3.74744	0.0570044	0.859522
GB44313	-0.0891934	5.55326	3.74546	0.0570684	0.859522
GB47357	0.591029	-0.614777	3.74513	0.0570791	0.859522
GB43121	-0.0860586	5.71578	3.74418	0.0571098	0.859522
GB44224	-0.560013	0.982847	3.74413	0.0571114	0.859522
GB41364	-0.0934281	4.03371	3.74283	0.0571535	0.859522
GB41446	-0.0711293	6.43393	3.73917	0.057272	0.859522
GB44269	0.313898	0.601294	3.73808	0.0573074	0.859522
GB52829	-0.297851	7.9746	3.73722	0.0573352	0.859522
GB52696	-0.163802	3.68027	3.7364	0.0573618	0.859522
GB54298	-0.119128	7.05072	3.73341	0.057459	0.859522
GB47148	-0.362743	8.62593	3.73186	0.0575096	0.859522
GB43238	0.0958229	8.88629	3.72916	0.0575974	0.859522
GB42838	0.0864692	7.41845	3.72837	0.0576232	0.859522
GB43920	-0.116149	6.83221	3.71446	0.0580793	0.865259
GB48255	-0.121395	5.60213	3.71229	0.0581506	0.865259
GB46710	0.432361	4.09286	3.70764	0.0583042	0.866479
GB43035	-0.325031	5.02945	3.70367	0.0584354	0.8667
GB50601	-0.123175	6.63056	3.70118	0.0585181	0.8667
GB53428	-0.304717	5.67446	3.70071	0.0585337	0.8667
GB41770	-0.0894164	5.76813	3.69812	0.0586197	0.866914
GB50662	-0.446309	1.28629	3.68823	0.0589498	0.870731
GB51706	0.092245	6.39093	3.68119	0.0591856	0.87315
GB51209	-0.176968	8.67581	3.67772	0.0593025	0.873373
GB45167	0.100953	8.71319	3.67476	0.0594021	0.873373
GB54087	0.0698744	5.81053	3.67314	0.0594569	0.873373
GB52034	0.694455	-0.365312	3.67218	0.0594892	0.873373
GB48930	-0.16747	2.52969	3.6689	0.0596002	0.873944
GB49012	-0.0829187	4.75751	3.6615	0.0598513	0.876564
GB54932	-0.3332	4.8202	3.65521	0.0600655	0.878639
GB45258	-0.10021	7.33286	3.64624	0.0603727	0.880329
GB40866	-0.265194	12.6329	3.6446	0.060429	0.880329
GB42960	0.153893	3.59534	3.64339	0.0604706	0.880329
GB48362	-0.352939	6.68946	3.64336	0.0604718	0.880329
GB47090	0.512329	1.95267	3.6343	0.0607843	0.883476
GB48213	-1.51431	-0.385073	3.63286	0.0608338	0.883476
GB45627	0.302594	2.35742	3.62993	0.0609355	0.883893
GB52780	-0.13026	3.06171	3.62345	0.0611608	0.8861
GB43855	-0.0713024	7.77855	3.61968	0.0612922	0.886943
GB55919	-0.0632234	7.42345	3.60512	0.0618026	0.89229
GB46777	-0.118941	3.74245	3.60189	0.0619166	0.89229
GB43436	0.134278	4.37674	3.60107	0.0619452	0.89229
GB42904	0.752488	0.891045	3.59941	0.062004	0.89229
GB40868	-0.0978526	7.73814	3.59789	0.0620578	0.89229
GB46516	0.620153	3.85291	3.59421	0.0621881	0.89229
GB44192	0.447463	4.19249	3.59358	0.0622103	0.89229
GB46368	0.581482	7.71354	3.59243	0.0622511	0.89229
GB54169	0.0722172	6.82344	3.58892	0.0623758	0.893021
GB50271	-0.0871343	6.21531	3.58346	0.0625705	0.89475
GB40876	0.0958789	3.96255	3.57677	0.0628098	0.89649
GB46062	-0.493344	0.706085	3.57593	0.0628401	0.89649
GB51793	-0.362104	2.1983	3.56987	0.0630578	0.898537
GB50040	-0.33634	1.75991	3.55682	0.0635294	0.904192
GB43367	-0.317167	2.32109	3.54348	0.0640156	0.908452
GB46215	-0.0950062	4.05791	3.54207	0.0640671	0.908452
GB49095	0.121409	5.26499	3.54205	0.0640678	0.908452
GB46898	-0.0717887	5.00589	3.54039	0.0641287	0.908452
GB41471	-0.520752	5.76619	3.5372	0.0642457	0.909046
GB54219	-0.185229	7.94428	3.5346	0.0643415	0.90934
GB51230	0.363155	0.707326	3.53139	0.0644598	0.909848
GB54326	-0.216332	2.64529	3.52954	0.0645277	0.909848
GB49876	-1.06927	3.94938	3.5262	0.0646515	0.910534
GB46248	0.0836129	5.54109	3.52001	0.0648809	0.912456
GB42788	1.22997	2.35277	3.80515	0.0649387	0.912456
GB54250	-0.269101	4.56971	3.51022	0.0652456	0.915414
GB43875	-0.0980705	4.91799	3.50597	0.0654043	0.915414
GB49183	0.344869	0.876746	3.5059	0.0654069	0.915414
GB46963	0.075774	5.66911	3.50441	0.0654628	0.915414
GB54129	-0.0744492	6.56476	3.50238	0.0655392	0.915414
GB45285	-0.111597	6.22467	3.5003	0.0656173	0.915414
GB48375	-0.162116	4.33224	3.49653	0.0657591	0.915414
GB47561	-0.338361	0.738216	3.49523	0.065808	0.915414
GB53231	0.0796548	5.57967	3.49467	0.0658294	0.915414
GB55273	0.229676	2.99684	3.48251	0.06629	0.917873
GB50945	0.100679	5.85594	3.48248	0.0662908	0.917873
GB55553	-0.321676	-0.334706	3.48144	0.0663305	0.917873
GB43613	0.295095	6.53143	3.48026	0.0663754	0.917873
GB46141	-0.0854878	4.82355	3.48	0.0663851	0.917873
GB52196	-0.539385	-1.96117	3.47619	0.0665305	0.918834
GB41117	0.141188	6.80022	3.47391	0.0666175	0.918987
GB51647	-0.155129	8.05218	3.4668	0.0668901	0.920145
GB40083	-0.131005	3.97016	3.46612	0.0669162	0.920145
GB54041	-0.143837	5.26617	3.46416	0.0669913	0.920145
GB47682	0.241266	2.04415	3.4638	0.0670053	0.920145
GB40955	-0.118073	6.13307	3.45742	0.0672511	0.920896
GB49555	0.180096	2.7244	3.45418	0.0673763	0.920896
GB54974	-0.0979931	4.05465	3.44936	0.0675633	0.920896
GB41665	-0.350507	-0.944946	3.44917	0.0675706	0.920896
GB45864	-0.0666967	6.88197	3.44907	0.0675745	0.920896
GB55443	-0.154167	5.71858	3.4479	0.0676199	0.920896
GB44020	-0.162285	7.37148	3.44734	0.0676417	0.920896
GB54855	0.0865571	5.31055	3.44631	0.0676817	0.920896
GB50458	-0.437709	-0.726144	3.443	0.0678105	0.920896
GB47051	0.16118	3.59582	3.44275	0.0678203	0.920896
GB42296	-0.357145	2.34953	3.43864	0.0679805	0.921594
GB51197	0.104997	4.15536	3.43487	0.0681281	0.921594
GB45422	-0.487683	1.06412	3.43421	0.0681541	0.921594
GB49890	0.538592	7.50227	3.43188	0.0682453	0.921594
GB40772	0.249877	1.26953	3.43171	0.0682521	0.921594
GB53783	-0.177581	7.7108	3.42719	0.0684298	0.922349
GB53098	1.27036	-1.81436	3.42635	0.068463	0.922349
GB54328	-0.0638932	5.67175	3.42176	0.0686439	0.922349
GB40468	0.241574	1.44328	3.41922	0.0687443	0.922349
GB47204	0.0716742	5.69991	3.41719	0.0688248	0.922349
GB44412	-0.156764	6.62585	3.41648	0.0688529	0.922349
GB46308	-0.068997	5.06429	3.41008	0.0691069	0.922349
GB53119	-0.62312	12.2072	3.40825	0.0691798	0.922349
GB46843	-0.437411	1.2626	3.40685	0.0692356	0.922349
GB41883	0.129946	4.94135	3.40484	0.0693158	0.922349
GB49525	0.183298	6.00642	3.40434	0.0693355	0.922349
GB44277	0.451649	-0.24458	3.40393	0.069352	0.922349
GB55017	0.127241	4.46363	3.40226	0.0694185	0.922349
GB52738	0.164354	2.40903	3.40147	0.0694505	0.922349
GB51104	0.171808	7.56066	3.40058	0.0694859	0.922349
GB43265	0.0992819	5.93167	3.39957	0.0695265	0.922349
GB44879	-0.102288	4.81999	3.39571	0.0696813	0.923392
GB50145	0.0954885	6.44038	3.39348	0.0697708	0.923567
GB41778	-0.133086	6.65268	3.39148	0.0698512	0.923622
GB45871	-0.106935	5.09319	3.38563	0.0700872	0.925731
GB52923	0.262775	6.8673	3.38233	0.0702204	0.925817
GB51830	-0.251443	2.79482	3.38169	0.0702465	0.925817
GB46616	0.146798	4.68391	3.37257	0.070617	0.929433
GB55460	0.139951	2.70658	3.36956	0.0707399	0.929433
GB52342	-0.237083	1.89348	3.36916	0.0707562	0.929433
GB40815	0.247205	3.85789	3.3674	0.0708278	0.929433
GB40135	-0.304785	2.00262	3.36315	0.071002	0.930711
GB53421	-0.0860944	6.50994	3.36045	0.0711125	0.931152
GB48251	0.152789	6.66364	3.35568	0.071309	0.932715
GB43586	0.653353	4.38459	3.35079	0.0715106	0.934344
GB44535	0.171275	4.57308	3.34208	0.071871	0.936137
GB54747	-0.082778	7.37962	3.34158	0.0718919	0.936137
GB41845	-0.0978137	6.1526	3.34007	0.0719549	0.936137
GB54446	-0.168961	9.93131	3.33892	0.0720025	0.936137
GB48312	-0.0902039	5.96075	3.33557	0.0721422	0.936137
GB53379	-0.16627	2.36713	3.33022	0.0723656	0.936137
GB48237	-0.13218	5.29231	3.32909	0.0724131	0.936137
GB42736	-0.110777	4.98302	3.32824	0.0724484	0.936137
GB54612	-0.30991	1.3914	3.32532	0.0725711	0.936137
GB53257	0.308923	4.48921	3.32314	0.0726624	0.936137
GB52835	-0.641149	-1.47213	3.32302	0.0726678	0.936137
GB52782	-0.116626	6.3377	3.32201	0.07271	0.936137
GB51168	0.151366	3.60336	3.31922	0.0728276	0.936137
GB43915	-0.280667	0.16025	3.31781	0.0728867	0.936137
GB40723	-0.0750381	5.48807	3.31778	0.072888	0.936137
GB51949	0.320169	2.31571	3.31731	0.072908	0.936137
GB51636	-0.0975002	6.23639	3.31019	0.0732089	0.936137
GB52185	0.514046	7.6194	3.30926	0.0732487	0.936137
GB42048	0.227638	2.69518	3.30642	0.0733689	0.936137
GB40769	-0.333353	7.21352	3.30489	0.0734343	0.936137
GB43708	-0.107532	10.3781	3.30291	0.0735182	0.936137
GB55704	0.080847	4.95057	3.29815	0.0737215	0.936137
GB40457	-0.130205	9.98456	3.29783	0.0737351	0.936137
GB53261	-0.364246	2.73625	3.29708	0.0737669	0.936137
GB43602	0.353294	5.23323	3.29508	0.0738526	0.936137
GB46762	-0.351043	1.14417	3.29401	0.0738985	0.936137
GB54900	0.180827	1.95313	3.29365	0.0739137	0.936137
GB49409	-0.0805292	6.87826	3.29134	0.0740128	0.936137
GB46779	0.527059	0.0667598	3.29112	0.0740224	0.936137
GB49532	0.320899	1.82042	3.29028	0.0740581	0.936137
GB55940	0.0740253	5.87631	3.28881	0.0741216	0.936137
GB47263	0.74853	-1.05643	3.2856	0.0742593	0.936137
GB51499	0.202438	1.73455	3.28312	0.0743662	0.936137
GB40441	-0.0842653	4.3522	3.28263	0.0743876	0.936137
GB54504	-0.233615	1.14418	3.28246	0.0743946	0.936137
GB46305	-0.763353	4.39762	3.27951	0.0745222	0.936137
GB43470	0.0832117	5.23722	3.2795	0.0745226	0.936137
GB52530	-0.105285	5.20122	3.27806	0.0745849	0.936137
GB40064	-0.42348	4.64706	3.27367	0.0747751	0.937553
GB52731	-0.103094	6.17357	3.26214	0.075277	0.941662
GB51498	0.130032	5.1835	3.2614	0.0753091	0.941662
GB45663	-0.221691	2.0573	3.2589	0.0754186	0.941662
GB48419	-0.251642	5.26856	3.25799	0.0754583	0.941662
GB53268	0.176706	3.75447	3.25724	0.0754915	0.941662
GB40144	0.42018	2.98062	3.25198	0.0757222	0.943567
GB40809	0.184463	4.46579	3.24801	0.075897	0.944388
GB55064	0.473444	0.166161	3.24695	0.075944	0.944388
GB50603	0.110602	4.03576	3.24329	0.0761054	0.94501
GB54688	-0.156376	3.85412	3.24228	0.0761501	0.94501
GB52202	0.491547	-0.304733	3.23925	0.0762846	0.945328
GB53606	-0.105495	4.82788	3.22396	0.0769656	0.945328
GB49330	0.0647271	5.41508	3.22196	0.0770552	0.945328
GB49080	-0.317361	1.71698	3.21991	0.0771474	0.945328
GB41468	-0.208491	4.33233	3.21653	0.0772993	0.945328
GB44897	0.130711	6.2873	3.21636	0.0773068	0.945328
GB42956	-0.236614	1.83222	3.21439	0.0773955	0.945328
GB54380	0.169407	2.44769	3.21364	0.0774293	0.945328
GB52039	-0.333084	6.56634	3.21357	0.0774325	0.945328
GB51079	-0.10749	4.74045	3.2118	0.0775122	0.945328
GB54951	-0.0960032	5.70584	3.2116	0.0775213	0.945328
GB40312	0.123354	8.14408	3.21122	0.0775384	0.945328
GB44202	0.505155	7.04275	3.21054	0.0775692	0.945328
GB40237	-0.0529484	8.37569	3.20763	0.0777008	0.945328
GB46372	-0.81544	-1.21172	3.20232	0.0779415	0.945328
GB50924	-0.129138	5.74308	3.20129	0.077988	0.945328
GB47441	-0.0734021	6.92313	3.19816	0.0781306	0.945328
GB55597	0.723032	-0.726764	3.19611	0.078224	0.945328
GB49614	0.604198	3.57565	3.19538	0.0782573	0.945328
GB53575	0.248745	3.08252	3.19419	0.0783113	0.945328
GB50023	0.242525	3.79215	3.19371	0.0783332	0.945328
GB48552	-0.23425	4.59518	3.19112	0.0784516	0.945328
GB46698	-0.427851	0.00326866	3.19049	0.0784804	0.945328
GB53385	0.149458	7.14164	3.1824	0.0788514	0.945328
GB42560	-0.0972213	9.60451	3.17586	0.0791529	0.945328
GB51261	-0.25311	3.32515	3.17336	0.0792686	0.945328
GB43827	0.101602	6.20016	3.1715	0.0793545	0.945328
GB49643	-0.0941752	4.84791	3.17049	0.0794012	0.945328
GB47064	-0.294013	2.5591	3.16978	0.0794342	0.945328
GB51740	0.110175	5.89597	3.16911	0.0794655	0.945328
GB40401	0.132134	5.29118	3.1689	0.0794752	0.945328
GB44319	0.106016	4.7934	3.16828	0.079504	0.945328
GB40267	-0.0785216	5.37464	3.16522	0.0796458	0.945328
GB43600	-0.390916	2.30968	3.16485	0.079663	0.945328
GB41998	-0.260396	5.28914	3.16371	0.0797161	0.945328
GB54990	0.071034	8.44301	3.16278	0.0797594	0.945328
GB45212	0.0845068	5.47685	3.16275	0.0797608	0.945328
GB52450	0.669644	-1.08993	3.16124	0.0798311	0.945328
GB42223	-0.0759534	6.51144	3.15995	0.0798913	0.945328
GB52195	0.100909	5.84282	3.15959	0.079908	0.945328
GB55487	-0.121701	3.15202	3.15634	0.0800599	0.945328
GB53512	-0.219595	7.18119	3.15532	0.0801076	0.945328
GB41178	-0.28324	1.35023	3.15266	0.0802323	0.945328
GB44626	0.219727	3.57043	3.15151	0.0802862	0.945328
GB51795	0.351	1.41588	3.15146	0.0802884	0.945328
GB52694	-0.107221	7.49525	3.15122	0.0803	0.945328
GB50338	0.0943026	4.03484	3.15119	0.0803012	0.945328
GB50650	-0.5801	-0.636865	3.15039	0.0803386	0.945328
GB44751	0.154456	5.04042	3.14788	0.0804565	0.945328
GB41776	0.400349	1.91661	3.14609	0.080541	0.945328
GB43904	0.107004	5.45524	3.14518	0.0805835	0.945328
GB55860	0.261174	4.22272	3.14466	0.0806084	0.945328
GB52488	0.457149	-0.336967	3.14332	0.0806712	0.945328
GB40343	-0.280353	7.04493	3.14129	0.0807669	0.945328
GB48656	1.49434	4.41885	3.13854	0.0808969	0.945328
GB50753	0.0734333	6.27605	3.13755	0.0809438	0.945328
GB48152	-0.128667	4.63808	3.1364	0.0809986	0.945328
GB46523	0.0883773	7.04382	3.13638	0.0809994	0.945328
GB41732	-0.355081	5.35895	3.13548	0.0810421	0.945328
GB42860	-0.0944179	5.02425	3.1344	0.081093	0.945328
GB43733	0.0865333	5.11548	3.13234	0.0811907	0.945328
GB51842	-0.550087	0.734868	3.13033	0.0812866	0.945328
GB43577	0.623187	0.417375	3.12985	0.0813094	0.945328
GB42329	0.10457	8.32532	3.1263	0.0814782	0.945328
GB43941	-0.330621	4.27702	3.1255	0.0815163	0.945328
GB46609	0.167914	3.20095	3.12445	0.0815664	0.945328
GB55248	-0.335304	1.99769	3.12263	0.0816535	0.945328
GB46727	0.128392	3.25359	3.12156	0.0817045	0.945328
GB41158	-0.0779237	6.12827	3.12129	0.0817174	0.945328
GB40499	0.149094	3.30134	3.11929	0.0818135	0.945328
GB41341	0.0751728	5.45157	3.11694	0.0819259	0.945328
GB49831	0.0965168	4.17545	3.11667	0.0819388	0.945328
GB53569	-0.447446	-0.36786	3.11644	0.0819498	0.945328
GB48236	0.164421	2.29673	3.11602	0.08197	0.945328
GB49919	0.134444	2.4645	3.1145	0.0820432	0.945328
GB52496	0.395524	2.63289	3.11185	0.0821706	0.945328
GB51628	-0.0831386	4.77843	3.11154	0.0821855	0.945328
GB44570	0.0702998	6.62689	3.10661	0.0824231	0.945792
GB50678	-0.130771	4.2093	3.10348	0.0825744	0.945792
GB45364	-0.301786	2.82201	3.09732	0.082873	0.945792
GB53506	-0.170016	7.42701	3.09673	0.0829015	0.945792
GB52152	0.124465	6.30031	3.09662	0.0829068	0.945792
GB52293	-0.0961963	4.91321	3.09484	0.0829936	0.945792
GB54399	-0.286278	1.44605	3.09182	0.0831403	0.945792
GB48453	0.0982303	5.40591	3.09039	0.0832101	0.945792
GB48283	-1.04791	-0.295933	3.09032	0.0832138	0.945792
GB44926	-0.103652	3.9328	3.09015	0.083222	0.945792
GB50215	0.17724	3.09647	3.08956	0.0832507	0.945792
GB52711	0.363592	1.08481	3.0878	0.0833366	0.945792
GB42830	0.177975	2.17846	3.08703	0.0833744	0.945792
GB54480	0.138084	3.28816	3.08606	0.083422	0.945792
GB53289	-0.0676815	5.93194	3.0858	0.0834345	0.945792
GB45856	-0.083935	7.29246	3.08497	0.0834752	0.945792
GB55489	-0.214599	8.11219	3.07975	0.0837313	0.947807
GB54848	-0.0753627	5.67962	3.0764	0.0838957	0.948113
GB45429	0.0724319	5.0918	3.07602	0.0839149	0.948113
GB51442	-0.709527	2.77966	3.07215	0.0841057	0.948163
GB55900	-0.123119	5.20991	3.0713	0.0841477	0.948163
GB50903	-0.540267	0.135446	3.07106	0.0841595	0.948163
GB46036	-0.0910912	5.30876	3.06951	0.0842362	0.948163
GB41330	-0.140059	4.98245	3.06618	0.0844008	0.948163
GB51136	-0.856332	0.166815	3.06594	0.0844126	0.948163
GB50758	-0.118516	3.29198	3.06303	0.0845571	0.948163
GB49517	0.0885118	6.74795	3.06176	0.0846201	0.948163
GB46460	0.189761	3.88546	3.05987	0.084714	0.948163
GB54370	-0.119464	6.26996	3.05721	0.0848466	0.948163
GB45135	-0.088754	5.01865	3.05639	0.0848878	0.948163
GB42212	0.141231	2.92439	3.0557	0.084922	0.948163
GB40525	-0.323561	1.04312	3.05232	0.0850907	0.948163
GB43085	-0.382833	-0.708544	3.04935	0.0852394	0.948163
GB50966	-0.0657951	5.77967	3.04849	0.0852825	0.948163
GB51382	1.29065	0.721302	3.04788	0.0853131	0.948163
GB40907	0.367427	6.04618	3.04649	0.0853832	0.948163
GB51972	0.24725	1.27458	3.04426	0.0854952	0.948163
GB42934	-0.139824	2.2504	3.04344	0.0855364	0.948163
GB50682	0.148533	3.41812	3.04307	0.0855549	0.948163
GB42039	-0.115651	5.27974	3.0426	0.0855787	0.948163
GB52743	-0.168433	8.11669	3.04135	0.0856415	0.948163
GB44005	0.213738	5.67707	3.03964	0.0857275	0.948247
GB44555	0.105187	5.06697	3.03809	0.0858059	0.948249
GB45595	-0.607089	-0.82341	3.03002	0.0862144	0.951895
GB48512	-0.211579	8.13989	3.0282	0.0863069	0.952049
GB43978	0.1078	6.3022	3.02588	0.0864246	0.952135
GB50318	-0.299549	0.476489	3.02443	0.0864984	0.952135
GB53326	-0.800141	-1.39997	3.02236	0.0866037	0.952135
GB43411	0.178591	4.82825	3.02186	0.0866292	0.952135
GB42421	0.4311	1.10605	3.01685	0.0868855	0.954086
GB51372	-0.131443	6.40093	3.01256	0.0871052	0.954757
GB44300	-0.0761729	5.23149	3.01124	0.0871732	0.954757
GB53464	0.118672	2.83242	3.01105	0.087183	0.954757
GB42353	-0.112418	3.79999	3.00834	0.087322	0.955195
GB44285	0.10796	6.45448	3.00663	0.0874103	0.955195
GB40978	-0.0641372	7.92233	3.00567	0.0874596	0.955195
GB45107	0.127821	4.50313	3.00047	0.0877283	0.957266
GB43555	0.106816	3.59809	2.99215	0.0881596	0.961097
GB45907	-0.135599	4.30409	2.99065	0.0882381	0.961097
GB55656	0.113609	5.05627	2.98877	0.088336	0.961299
GB48659	0.0990484	3.09738	2.98235	0.0886709	0.963727
GB54687	-0.118033	8.50762	2.98145	0.0887183	0.963727
GB49448	-0.0938723	7.9795	2.9776	0.0889201	0.965054
GB44149	0.269358	2.64521	2.97346	0.0891379	0.966497
GB54170	-0.240673	5.97227	2.97177	0.089227	0.966497
GB49757	-0.177923	7.59469	2.97053	0.0892925	0.966497
GB53961	-0.250735	1.63716	2.96824	0.089413	0.966796
GB46885	-0.101712	3.7533	2.96698	0.0894797	0.966796
GB53959	0.144696	5.47102	2.96213	0.0897368	0.968516
GB51426	0.0860484	5.51266	2.96096	0.0897988	0.968516
GB48064	-0.0918342	4.73321	2.95809	0.0899512	0.969296
GB45323	0.453543	-1.20901	2.9558	0.0900731	0.969747
GB53150	0.108443	7.33634	2.95326	0.0902084	0.970342
GB51571	0.147981	3.22684	2.94946	0.0904117	0.971665
GB49423	0.120219	4.80521	2.94668	0.0905605	0.972401
GB42216	0.0543085	6.48897	2.93967	0.0909369	0.973082
GB40520	0.456855	3.04147	2.93728	0.0910656	0.973082
GB44418	0.0685496	5.44389	2.93727	0.0910659	0.973082
GB44069	-0.088487	3.78201	2.93717	0.0910713	0.973082
GB44693	-0.0931854	6.85965	2.93697	0.0910824	0.973082
GB46268	-0.0800027	7.78965	2.93653	0.0911059	0.973082
GB51534	-0.110408	4.5308	2.9325	0.0913238	0.97455
GB47112	0.0828438	6.36594	2.929	0.091513	0.974898
GB42840	0.107251	8.80515	2.927	0.0916219	0.974898
GB44458	0.849508	-1.78576	2.92391	0.0917893	0.974898
GB47029	0.41333	5.4192	2.92277	0.0918516	0.974898
GB44030	0.184306	7.89111	2.9218	0.0919045	0.974898
GB53715	0.12859	4.6162	2.92004	0.0920003	0.974898
GB52673	0.182725	5.47153	2.9198	0.0920131	0.974898
GB53105	-0.451579	-0.614339	2.91928	0.092042	0.974898
GB43869	0.262341	2.98215	2.91856	0.0920808	0.974898
GB52282	-0.0896173	4.52734	2.91067	0.0925126	0.977899
GB43098	-0.165496	6.07375	2.90946	0.0925794	0.977899
GB50291	0.228318	2.61783	2.90792	0.0926636	0.977899
GB42818	-0.263116	0.327363	2.90749	0.0926873	0.977899
GB43832	0.117997	5.52537	2.90071	0.0930608	0.980985
GB53114	-0.868467	6.95237	2.89799	0.0932112	0.981335
GB48977	1.15636	-1.68781	2.89718	0.0932559	0.981335
GB44059	-0.125696	4.84235	2.89148	0.0935722	0.983808
GB48630	0.102383	4.50744	2.88856	0.0937345	0.984045
GB48009	-0.0687878	5.1067	2.88441	0.093966	0.984045
GB45257	-0.0608637	6.36239	2.88312	0.0940381	0.984045
GB40892	-0.0934357	5.24176	2.88137	0.0941362	0.984045
GB53246	-0.0742376	4.04701	2.88024	0.0941991	0.984045
GB41742	-0.488887	5.89853	2.87944	0.094244	0.984045
GB43302	-0.185222	9.17098	2.87913	0.0942615	0.984045
GB53049	-0.27171	2.48638	2.87857	0.0942929	0.984045
GB44913	-0.166953	3.80295	2.87427	0.0945339	0.984045
GB54555	-0.102314	4.62114	2.87329	0.0945892	0.984045
GB43198	0.11175	8.40248	2.87211	0.0946556	0.984045
GB50109	-0.238449	1.11794	2.87162	0.0946831	0.984045
GB40073	-0.096559	5.89699	2.86875	0.094845	0.984045
GB54083	0.139384	4.94771	2.86672	0.0949592	0.984045
GB43626	0.0795446	5.47667	2.86629	0.0949836	0.984045
GB50652	-0.0832939	7.70916	2.86227	0.095211	0.984045
GB53545	0.791694	0.771993	2.85929	0.0953802	0.984045
GB46930	-0.109706	3.67995	2.85902	0.0953955	0.984045
GB49542	-0.121515	4.23569	2.8585	0.0954252	0.984045
GB43544	-0.117746	3.47843	2.85749	0.0954823	0.984045
GB45725	0.349557	0.752204	2.85742	0.0954862	0.984045
GB44481	0.230537	0.697228	2.85697	0.095512	0.984045
GB54153	0.433508	1.74661	2.85539	0.0956017	0.984045
GB53793	0.109109	5.47637	2.85173	0.0958103	0.984045
GB46019	0.142764	5.48796	2.85041	0.0958854	0.984045
GB55898	0.0674589	4.64281	2.84895	0.0959689	0.984045
GB43877	0.367114	4.96638	2.84871	0.0959825	0.984045
GB50172	-0.475968	-0.808604	2.84853	0.095993	0.984045
GB55643	-0.0999526	7.35217	2.8476	0.096046	0.984045
GB52753	-0.0837152	6.85523	2.84497	0.0961966	0.984045
GB40838	0.294855	5.60275	2.84484	0.096204	0.984045
GB47498	-0.171864	5.19357	2.84104	0.0964225	0.984045
GB41367	-0.181266	4.94036	2.84033	0.0964632	0.984045
GB55139	-0.151804	8.30533	2.83979	0.0964942	0.984045
GB44971	-0.138612	2.0057	2.83933	0.0965206	0.984045
GB47037	0.31417	4.4794	2.83895	0.0965421	0.984045
GB48376	0.168056	3.35951	2.83692	0.096659	0.984045
GB55791	-0.312891	7.05099	2.83559	0.0967358	0.984045
GB46877	-0.07018	6.15037	2.83511	0.0967634	0.984045
GB50455	-0.0625509	8.47303	2.83257	0.0969104	0.984148
GB50631	-0.0636373	5.83575	2.83212	0.0969359	0.984148
GB41832	-0.352424	-0.0415996	2.82934	0.0970969	0.98437
GB53713	0.085231	5.20559	2.82752	0.0972027	0.98437
GB47941	0.209037	5.7419	2.82521	0.0973366	0.98437
GB43927	0.400801	-0.0220847	2.82343	0.0974398	0.98437
GB52582	0.224115	1.89511	2.82184	0.097532	0.98437
GB55230	0.275699	1.10729	2.82112	0.0975744	0.98437
GB43603	0.212568	6.76722	2.82058	0.0976058	0.98437
GB40161	-0.170308	4.21092	2.82054	0.0976081	0.98437
GB40960	0.193329	1.76539	2.81864	0.0977186	0.984665
GB42338	-1.2611	-1.55803	3.2439	0.0978868	0.984947
GB40288	-0.379508	4.74875	2.81538	0.0979092	0.984947
GB47881	-0.105239	5.75928	2.81113	0.0981577	0.986363
GB45425	0.0835363	4.53478	2.80915	0.0982735	0.986363
GB52958	0.463591	1.67319	2.8088	0.0982942	0.986363
GB41992	-0.211027	6.4239	2.80522	0.098505	0.987042
GB40566	-0.452647	2.50743	2.80488	0.0985249	0.987042
GB48679	-0.750032	-0.245516	2.80013	0.0988049	0.987889
GB54195	0.227819	3.67021	2.80001	0.0988116	0.987889
GB50284	-0.0861183	4.99101	2.79929	0.0988542	0.987889
GB53019	-0.0960001	3.97819	2.79705	0.0989864	0.988395
GB45106	0.0925771	4.41761	2.79416	0.099158	0.988982
GB43778	-0.238229	5.21481	2.79124	0.099331	0.988982
GB48177	-0.0964409	5.9287	2.78668	0.0996025	0.988982
GB50252	-0.0861257	7.95342	2.78632	0.099624	0.988982
GB47943	-0.362528	-0.0500363	2.78565	0.0996634	0.988982
GB45155	0.0789823	4.84773	2.78331	0.0998029	0.988982
GB48530	0.0747714	7.73994	2.78305	0.0998189	0.988982
GB40680	0.544714	-0.618833	2.7826	0.0998454	0.988982
GB55841	0.0942547	4.23361	2.7792	0.100049	0.988982
GB46055	0.343776	2.37288	2.7782	0.100108	0.988982
GB54596	-0.100163	6.99199	2.77235	0.10046	0.988982
GB56034	-0.114353	4.98192	2.77204	0.100479	0.988982
GB53393	0.138015	4.33235	2.77193	0.100485	0.988982
GB45549	-0.0994984	5.15835	2.77169	0.100499	0.988982
GB50981	-0.153997	3.74268	2.77147	0.100513	0.988982
GB52215	0.332796	-0.594663	2.77137	0.100519	0.988982
GB44938	0.101059	4.05284	2.77079	0.100554	0.988982
GB52141	0.191783	2.99832	2.77048	0.100573	0.988982
GB45944	0.0641158	6.74558	2.77008	0.100597	0.988982
GB47127	-1.9391	-1.23	2.78259	0.100713	0.988998
GB51158	-0.182105	8.85789	2.76734	0.100762	0.988998
GB47602	-0.0634306	5.41949	2.76558	0.100868	0.989243
GB45614	2.28768	3.34029	2.76264	0.101045	0.989348
GB43008	-1.09097	-1.95341	2.83885	0.101207	0.989348
GB44428	0.0946362	5.28012	2.75803	0.101325	0.989348
GB41334	-0.117449	3.17446	2.75481	0.101521	0.989348
GB53669	0.204493	3.03436	2.75427	0.101554	0.989348
GB54179	-0.493722	-1.11698	2.75291	0.101636	0.989348
GB44691	0.444625	-1.01808	2.7527	0.10165	0.989348
GB42239	0.248509	3.53007	2.75202	0.101691	0.989348
GB40653	-0.116285	7.30587	2.75079	0.101766	0.989348
GB52812	-0.0683644	6.2958	2.7491	0.101869	0.989348
GB50019	0.20243	2.12918	2.74897	0.101877	0.989348
GB44349	0.0815231	4.63541	2.74857	0.101901	0.989348
GB48244	-0.0925606	6.12278	2.74653	0.102026	0.989348
GB55987	-0.0613466	5.80561	2.74521	0.102107	0.989348
GB47336	-0.116306	8.65811	2.74396	0.102183	0.989348
GB55994	0.130503	3.68526	2.74267	0.102262	0.989348
GB48775	0.0712708	5.97081	2.74257	0.102269	0.989348
GB51540	0.17589	2.71572	2.74056	0.102392	0.989348
GB48609	-0.479152	-1.6993	2.73877	0.102502	0.989348
GB45632	0.124156	5.66525	2.7386	0.102513	0.989348
GB54259	-0.0709764	6.02147	2.73662	0.102634	0.989446
GB43591	-0.260477	3.80617	2.73412	0.102789	0.989446
GB46131	-0.0739285	5.68438	2.7306	0.103006	0.989446
GB41518	0.246151	1.66002	2.72646	0.103262	0.989446
GB49214	-0.432588	-0.620795	2.72618	0.10328	0.989446
GB44788	-0.490466	1.03188	2.72528	0.103336	0.989446
GB54689	-0.0983712	7.10509	2.72496	0.103355	0.989446
GB44364	0.205452	3.92884	2.72392	0.10342	0.989446
GB48176	0.122686	4.26327	2.72369	0.103434	0.989446
GB47717	0.185574	4.99717	2.72334	0.103456	0.989446
GB51019	-0.13841	7.75584	2.72238	0.103516	0.989446
GB48026	-0.133185	4.65571	2.71883	0.103737	0.989446
GB42933	0.0930612	5.41542	2.71802	0.103787	0.989446
GB40207	-0.146481	3.87054	2.71679	0.103864	0.989446
GB55011	-0.0838662	5.30535	2.71493	0.10398	0.989446
GB42236	-0.164969	4.80893	2.71454	0.104005	0.989446
GB52204	-0.087178	5.39879	2.71305	0.104098	0.989446
GB54191	-0.119948	3.80887	2.71171	0.104181	0.989446
GB53568	-0.111235	7.43558	2.711	0.104226	0.989446
GB48363	-0.806278	0.915125	2.71042	0.104262	0.989446
GB42741	0.219508	8.93453	2.71005	0.104285	0.989446
GB46204	0.0732256	4.92475	2.70939	0.104327	0.989446
GB55400	-0.323856	6.44597	2.70714	0.104468	0.989446
GB51178	-0.522512	-1.90436	2.7069	0.104483	0.989446
GB41960	-0.231563	2.3254	2.70197	0.104793	0.99107
GB46522	0.145563	3.043	2.70158	0.104818	0.99107
GB44704	-0.105426	6.58316	2.70019	0.104906	0.991121
GB49047	-0.0817873	7.07319	2.69755	0.105073	0.991875
GB47108	0.156416	5.85173	2.69634	0.105149	0.991875
GB44515	-0.0683994	4.85109	2.69451	0.105265	0.992193
GB53722	-0.118584	3.70933	2.69322	0.105347	0.992193
GB44848	0.158456	4.26828	2.6907	0.105507	0.992927
GB48187	0.078512	4.81635	2.68572	0.105824	0.993638
GB55090	0.0963036	4.90817	2.68518	0.105858	0.993638
GB41328	0.618554	-0.449915	2.68408	0.105929	0.993638
GB40432	0.0981901	5.41927	2.68379	0.105947	0.993638
GB44710	0.681676	6.59011	2.6818	0.106074	0.993638
GB48380	-0.0975427	4.49918	2.68179	0.106074	0.993638
GB43912	-0.0660868	6.0554	2.67853	0.106283	0.993964
GB42384	0.0537014	5.91071	2.67822	0.106303	0.993964
GB44613	-0.671016	-0.973561	2.6774	0.106355	0.993964
GB48596	0.0689418	4.4964	2.67595	0.106448	0.994064
GB55306	0.158656	4.28396	2.66589	0.107096	0.995458
GB53634	0.0833588	6.38695	2.6648	0.107167	0.995458
GB55264	0.868331	3.92201	2.66456	0.107182	0.995458
GB40877	-0.12476	6.31115	2.66405	0.107215	0.995458
GB48451	-0.102754	6.41071	2.66327	0.107265	0.995458
GB53777	0.162586	4.06151	2.66153	0.107378	0.995458
GB42790	-0.477205	5.17369	2.66039	0.107452	0.995458
GB42918	-0.0959897	6.31789	2.65998	0.107479	0.995458
GB42810	-0.073982	4.43324	2.65949	0.107511	0.995458
GB52643	-0.106179	9.64216	2.65937	0.107518	0.995458
GB49504	-1.66003	6.00635	2.65872	0.107561	0.995458
GB52345	-0.135132	5.96609	2.6579	0.107613	0.995458
GB54460	-0.510536	4.66938	2.65709	0.107666	0.995458
GB44857	-0.641103	0.144333	2.6535	0.1079	0.995601
GB49628	0.100875	8.1873	2.6532	0.10792	0.995601
GB42647	0.305684	3.86978	2.65307	0.107928	0.995601
GB46455	0.54254	-1.80252	2.65133	0.108041	0.995884
GB54890	0.522191	-0.414188	2.64965	0.108151	0.995961
GB53797	0.595995	2.02646	2.64869	0.108214	0.995961
GB40119	-0.21425	4.95345	2.64701	0.108323	0.996213
GB53470	0.138892	3.41228	2.64485	0.108465	0.996729
GB54958	-0.0560084	5.59794	2.6427	0.108606	0.996729
GB49798	-1.46695	-0.356251	2.64239	0.108626	0.996729
GB54044	-0.069541	4.58199	2.64072	0.108736	0.996977
GB53620	-0.477879	3.33622	2.63747	0.10895	0.998185
GB44104	-0.0812409	8.73014	2.63617	0.109035	0.998211
GB47468	0.145461	4.42506	2.63237	0.109286	0.999754
GB45513	0.675316	-0.222806	2.62933	0.109487	0.999974
GB47781	-2.01019	1.75509	2.62865	0.109532	0.999974
GB47977	0.180887	12.4571	2.62728	0.109623	0.999974
GB53311	-0.0988994	4.01845	2.626	0.109708	0.999974
GB54100	-0.0893364	4.62766	2.62224	0.109957	0.999974
GB55825	0.139239	3.54263	2.62128	0.110022	0.999974
GB46678	0.444336	2.96292	2.62091	0.110046	0.999974
GB53149	0.140127	5.6885	2.62036	0.110083	0.999974
GB53214	-0.199913	3.16769	2.6166	0.110334	0.999974
GB47247	-0.058347	6.25867	2.61637	0.110349	0.999974
GB54236	0.0585034	6.0571	2.61412	0.110499	0.999974
GB55665	0.0621419	5.70919	2.60915	0.110832	0.999974
GB48189	0.0771321	5.83669	2.60817	0.110898	0.999974
GB40998	-0.351008	0.746587	2.60653	0.111009	0.999974
GB54222	-0.108237	7.15874	2.60638	0.111019	0.999974
GB49764	0.785648	0.585367	2.60607	0.111039	0.999974
GB41638	-0.467877	-1.70922	2.60596	0.111047	0.999974
GB40285	1.25019	3.42433	2.60414	0.111169	0.999974
GB55849	0.0675018	4.11143	2.60265	0.11127	0.999974
GB45808	-0.248991	5.03733	2.60248	0.111281	0.999974
GB51505	-0.104506	3.99194	2.59956	0.111478	0.999974
GB46713	0.114697	11.5848	2.59718	0.111639	0.999974
GB54035	0.0812279	6.65968	2.59566	0.111742	0.999974
GB40392	-0.394999	4.74346	2.59436	0.11183	0.999974
GB40203	0.263268	3.17945	2.59304	0.11192	0.999974
GB44407	0.184415	2.11888	2.59221	0.111976	0.999974
GB50026	0.493602	11.0295	2.59126	0.112041	0.999974
GB50934	-0.278375	0.76591	2.5889	0.112201	0.999974
GB55427	-0.0951574	4.63038	2.58869	0.112215	0.999974
GB53367	0.646278	0.476766	2.58264	0.112628	0.999974
GB44520	-0.122912	7.81424	2.58215	0.112662	0.999974
GB51788	0.216939	2.69586	2.58144	0.11271	0.999974
GB41128	-0.0787436	6.31792	2.58057	0.11277	0.999974
GB48149	-1.09537	0.170906	2.57749	0.112981	0.999974
GB47451	-0.282062	2.62268	2.57625	0.113066	0.999974
GB48644	0.0836184	4.90612	2.57107	0.113422	0.999974
GB54137	0.0923342	5.37379	2.57103	0.113425	0.999974
GB46754	-0.269731	0.902444	2.57031	0.113475	0.999974
GB42608	-0.143448	8.89011	2.56916	0.113554	0.999974
GB43944	0.72519	0.0221823	2.56881	0.113578	0.999974
GB42855	0.098566	4.55649	2.56744	0.113672	0.999974
GB52531	-0.0838954	7.00719	2.56489	0.113849	0.999974
GB55299	0.0652064	5.14781	2.56461	0.113869	0.999974
GB46034	0.081281	4.78502	2.5639	0.113917	0.999974
GB51427	0.0960377	5.43312	2.56102	0.114117	0.999974
GB52435	-0.0585657	7.6357	2.55991	0.114194	0.999974
GB51697	-0.286193	3.48838	2.55818	0.114314	0.999974
GB48435	-0.25382	4.68386	2.55731	0.114375	0.999974
GB40817	0.676119	-0.994519	2.5536	0.114633	0.999974
GB45168	0.0861516	5.42828	2.55088	0.114823	0.999974
GB46910	-0.0542414	5.75641	2.55076	0.114831	0.999974
GB44494	0.348776	4.61494	2.54903	0.114952	0.999974
GB49931	0.0877847	4.27332	2.54878	0.11497	0.999974
GB40289	-0.0902236	5.89864	2.5472	0.115081	0.999974
GB50658	-0.182331	2.71038	2.54711	0.115087	0.999974
GB51278	-0.206891	5.49249	2.54682	0.115107	0.999974
GB41617	0.206629	4.97875	2.54479	0.115249	0.999974
GB52688	-0.0502843	6.71109	2.54429	0.115284	0.999974
GB41793	-0.0773522	6.83371	2.53825	0.115709	0.999974
GB40524	-0.359809	0.40894	2.53716	0.115786	0.999974
GB50715	0.288524	1.26478	2.53673	0.115816	0.999974
GB50524	0.108168	5.41191	2.53663	0.115823	0.999974
GB40766	0.0985511	6.04735	2.53295	0.116083	0.999974
GB55746	0.236429	9.52791	2.5315	0.116186	0.999974
GB55022	0.0865047	6.51071	2.53134	0.116197	0.999974
GB44299	-0.0637638	6.89629	2.52775	0.116451	0.999974
GB50744	0.155214	3.93633	2.52745	0.116473	0.999974
GB49586	-0.0904427	3.82945	2.52545	0.116615	0.999974
GB45942	0.80818	-1.37175	2.52528	0.116627	0.999974
GB42056	0.189866	3.48794	2.52471	0.116668	0.999974
GB49446	-0.0850814	5.10856	2.52447	0.116684	0.999974
GB45071	0.064467	5.74208	2.52434	0.116694	0.999974
GB49161	0.0615538	5.96517	2.52344	0.116758	0.999974
GB41799	0.127942	2.44191	2.52276	0.116806	0.999974
GB42961	-0.126366	5.12443	2.51727	0.117198	0.999974
GB41581	0.154924	3.28024	2.51356	0.117463	0.999974
GB49939	-0.0531821	6.89932	2.51338	0.117477	0.999974
GB50727	-0.08452	5.87465	2.50934	0.117766	0.999974
GB48641	-0.136727	4.95239	2.50876	0.117808	0.999974
GB41199	-0.112091	4.23333	2.50563	0.118033	0.999974
GB51037	0.0842539	5.99805	2.5045	0.118115	0.999974
GB53524	-0.680186	1.96793	2.50286	0.118233	0.999974
GB40232	-0.117053	9.01744	2.49984	0.118452	0.999974
GB40580	-0.0774973	4.67242	2.49949	0.118477	0.999974
GB47268	-0.0871971	6.01071	2.49932	0.118489	0.999974
GB52930	-0.198255	3.3395	2.49835	0.118559	0.999974
GB45457	0.0551523	6.11894	2.49562	0.118757	0.999974
GB42424	0.249267	6.65621	2.49259	0.118977	0.999974
GB55092	0.121317	3.1167	2.4909	0.1191	0.999974
GB53583	1.01642	-1.26574	2.48992	0.119171	0.999974
GB44043	-1.0345	1.79129	2.48851	0.119274	0.999974
GB49264	-0.0698445	4.87655	2.4869	0.119391	0.999974
GB54651	-0.129714	5.29538	2.48663	0.119412	0.999974
GB48436	0.389272	5.45885	2.48638	0.11943	0.999974
GB44794	0.207278	1.18376	2.48485	0.119541	0.999974
GB46378	-0.118092	6.27846	2.48445	0.119571	0.999974
GB48634	-0.120955	8.06997	2.48268	0.1197	0.999974
GB41080	-0.0668673	6.45977	2.48243	0.119718	0.999974
GB48349	0.0654231	7.07298	2.4815	0.119787	0.999974
GB41882	0.0811745	6.79078	2.48072	0.119844	0.999974
GB48352	0.188308	4.10729	2.47718	0.120104	0.999974
GB45562	-0.0678178	7.21048	2.47647	0.120156	0.999974
GB44773	-0.0699619	5.97502	2.47639	0.120162	0.999974
GB50388	0.180583	2.25085	2.47566	0.120215	0.999974
GB42880	-0.0551339	5.44663	2.47449	0.120301	0.999974
GB45458	-0.110781	6.24995	2.4744	0.120308	0.999974
GB42084	-0.119201	7.81231	2.47411	0.120329	0.999974
GB48470	-0.126219	4.24799	2.47272	0.120432	0.999974
GB40443	0.556878	-0.0414506	2.47209	0.120479	0.999974
GB41218	0.262115	0.631442	2.47116	0.120547	0.999974
GB47392	-0.094685	5.30269	2.46766	0.120806	0.999974
GB41317	-0.740211	0.0415555	2.46635	0.120903	0.999974
GB52052	0.729203	5.9127	2.46617	0.120916	0.999974
GB50657	-0.331298	1.77618	2.46614	0.120918	0.999974
GB43340	0.493177	1.12546	2.46085	0.121311	0.999974
GB55439	0.0628679	5.5693	2.4589	0.121456	0.999974
GB51075	-0.440332	-0.887759	2.45825	0.121504	0.999974
GB54797	-0.0730308	5.31118	2.45821	0.121507	0.999974
GB46734	-0.0968671	5.06728	2.45799	0.121524	0.999974
GB40880	0.0720478	6.00166	2.45658	0.121629	0.999974
GB48962	-0.306586	4.80411	2.45624	0.121653	0.999974
GB55851	-0.184162	4.88544	2.4531	0.121888	0.999974
GB42769	-0.344872	5.5573	2.45061	0.122074	0.999974
GB44359	0.0927338	6.38299	2.44993	0.122125	0.999974
GB49870	-0.334455	5.6702	2.44965	0.122146	0.999974
GB44174	-0.0929774	8.2861	2.44834	0.122245	0.999974
GB42670	0.105843	3.9183	2.44661	0.122374	0.999974
GB45203	0.896564	-1.26897	2.4452	0.12248	0.999974
GB49787	-0.112445	5.01914	2.44341	0.122614	0.999974
GB48225	0.0898438	5.37937	2.43942	0.122915	0.999974
GB50660	-0.223714	2.47209	2.43934	0.122922	0.999974
GB54938	0.100042	5.65199	2.43477	0.123267	0.999974
GB41927	-0.132836	3.01153	2.43279	0.123417	0.999974
GB44721	0.0757528	6.02827	2.43026	0.123609	0.999974
GB54090	-0.266093	-0.594701	2.42989	0.123636	0.999974
GB45314	0.144872	4.86101	2.42814	0.12377	0.999974
GB44256	1.05656	-1.14297	2.42786	0.123791	0.999974
GB54047	0.0973381	3.44129	2.42419	0.12407	0.999974
GB41154	-0.0536008	5.59907	2.42352	0.124122	0.999974
GB46306	-0.138013	4.32844	2.42341	0.12413	0.999974
GB44487	0.370874	-0.0729593	2.42286	0.124172	0.999974
GB48818	-0.0667114	5.4202	2.42279	0.124177	0.999974
GB42973	-0.0663578	5.24048	2.42236	0.12421	0.999974
GB51487	0.516594	5.99202	2.42155	0.124272	0.999974
GB51592	-0.0652026	5.53889	2.42056	0.124347	0.999974
GB45696	0.243162	6.24603	2.4205	0.124352	0.999974
GB43905	-0.0879509	5.64833	2.41796	0.124546	0.999974
GB45938	-0.599353	2.12071	2.41787	0.124553	0.999974
GB47103	-0.0927252	7.07642	2.41734	0.124594	0.999974
GB50429	-0.323215	1.8555	2.4171	0.124612	0.999974
GB48035	-0.345813	-0.766567	2.41707	0.124614	0.999974
GB54271	-0.0662226	5.24822	2.41421	0.124834	0.999974
GB43750	-0.110859	4.57773	2.41316	0.124914	0.999974
GB52026	0.0891185	5.38854	2.41246	0.124968	0.999974
GB42328	0.13616	6.00494	2.41232	0.124979	0.999974
GB54311	-0.169832	6.67622	2.41232	0.124979	0.999974
GB51790	0.461745	2.42723	2.40943	0.125201	0.999974
GB47054	0.106686	3.95348	2.4081	0.125304	0.999974
GB51270	-0.474111	-1.65978	2.40618	0.125452	0.999974
GB55927	0.815577	-1.54092	2.40595	0.12547	0.999974
GB55810	0.351608	2.8936	2.40491	0.12555	0.999974
GB51268	0.585625	-1.50738	2.40369	0.125644	0.999974
GB44505	0.556419	2.07328	2.40178	0.125792	0.999974
GB51808	0.213898	1.653	2.40164	0.125803	0.999974
GB53031	-0.0839438	5.67098	2.40095	0.125856	0.999974
GB50069	-0.109804	4.56299	2.40026	0.12591	0.999974
GB46294	-1.42756	3.33429	2.39937	0.125979	0.999974
GB47834	0.0708132	5.1336	2.3953	0.126295	0.999974
GB47727	0.203256	2.22763	2.39269	0.126498	0.999974
GB51253	-0.119425	4.31514	2.39226	0.126532	0.999974
GB47527	-0.720046	0.324757	2.38777	0.126882	0.999974
GB47723	0.267049	13.3968	2.38449	0.127139	0.999974
GB50806	-0.176894	4.06747	2.38352	0.127215	0.999974
GB43287	0.182818	1.52072	2.38262	0.127286	0.999974
GB47617	-0.138706	9.26082	2.38015	0.12748	0.999974
GB51656	-0.128078	3.29952	2.37524	0.127867	0.999974
GB41658	-0.084321	6.22097	2.37351	0.128003	0.999974
GB41850	0.186218	6.28988	2.37312	0.128034	0.999974
GB48798	0.0596594	4.9361	2.37202	0.128121	0.999974
GB54000	-0.416633	0.378219	2.37198	0.128124	0.999974
GB49603	0.222682	1.21258	2.37173	0.128144	0.999974
GB43150	-0.0528302	6.72857	2.37144	0.128167	0.999974
GB54893	0.294962	7.07616	2.37136	0.128173	0.999974
GB43520	0.0985824	4.27936	2.36956	0.128316	0.999974
GB40856	-0.137484	4.30367	2.36872	0.128382	0.999974
GB45382	0.173474	3.4696	2.36489	0.128686	0.999974
GB48852	0.0681685	7.33304	2.3644	0.128725	0.999974
GB42664	0.0940657	3.86922	2.36405	0.128753	0.999974
GB51504	-0.332724	6.29491	2.36312	0.128827	0.999974
GB52979	0.0608395	5.28639	2.36076	0.129015	0.999974
GB48245	-0.0952592	4.80334	2.36058	0.129029	0.999974
GB51996	0.0977293	5.03166	2.35906	0.129151	0.999974
GB54587	-0.0937708	5.47322	2.35879	0.129172	0.999974
GB47671	-0.240757	0.433675	2.358	0.129235	0.999974
GB53886	0.234408	4.65353	2.35348	0.129596	0.999974
GB45827	0.0741983	6.00851	2.35298	0.129636	0.999974
GB49651	0.0789711	4.3915	2.35139	0.129764	0.999974
GB42017	-0.115041	4.47556	2.34984	0.129889	0.999974
GB43788	-0.492216	4.02025	2.34764	0.130065	0.999974
GB42966	-0.0789713	4.8939	2.34502	0.130277	0.999974
GB43480	0.0702472	6.2713	2.34222	0.130502	0.999974
GB53315	0.121095	6.27369	2.34034	0.130654	0.999974
GB41325	-0.253088	4.82022	2.33728	0.130902	0.999974
GB40456	-0.0752697	5.52485	2.33713	0.130914	0.999974
GB55970	-0.0831724	5.34894	2.33702	0.130923	0.999974
GB52736	-0.0908101	9.6161	2.33702	0.130923	0.999974
GB54330	-0.0705755	5.41801	2.33547	0.131048	0.999974
GB43442	0.122049	3.53231	2.33279	0.131266	0.999974
GB54735	0.279877	8.33566	2.33236	0.131301	0.999974
GB44960	-0.0910422	6.22416	2.33085	0.131424	0.999974
GB50829	-0.171786	4.7428	2.32981	0.131509	0.999974
GB41313	0.112433	7.19073	2.32933	0.131547	0.999974
GB45415	-0.0721368	8.00195	2.32831	0.131631	0.999974
GB44747	0.070391	5.88818	2.32433	0.131956	0.999974
GB42222	-0.0595504	7.07296	2.32338	0.132033	0.999974
GB44967	-0.0843645	5.43184	2.32327	0.132042	0.999974
GB47300	-0.233101	7.71237	2.32257	0.1321	0.999974
GB55272	0.0682114	6.52835	2.32246	0.132109	0.999974
GB45299	0.16832	2.77606	2.3198	0.132327	0.999974
GB46675	0.540914	-1.39427	2.31851	0.132432	0.999974
GB54674	-0.188466	5.44409	2.31816	0.132462	0.999974
GB46893	-0.0922216	5.24937	2.31708	0.13255	0.999974
GB42857	0.49759	-1.53751	2.31514	0.132709	0.999974
GB43919	0.102417	5.11022	2.31374	0.132825	0.999974
GB49454	0.28684	2.52669	2.31128	0.133028	0.999974
GB45640	-0.0892305	5.05431	2.31033	0.133106	0.999974
GB53997	-0.142556	4.53212	2.31006	0.133129	0.999974
GB53828	-0.0638069	4.82285	2.30955	0.13317	0.999974
GB50907	0.628106	-0.842028	2.30947	0.133177	0.999974
GB55571	-0.11573	3.85662	2.30747	0.133342	0.999974
GB50211	-0.0562925	6.48926	2.30505	0.133543	0.999974
GB43572	-0.115286	9.05359	2.30426	0.133608	0.999974
GB47405	-0.0893315	8.55821	2.30266	0.133741	0.999974
GB42558	0.325897	3.62037	2.30251	0.133754	0.999974
GB47265	0.289145	1.24931	2.30226	0.133774	0.999974
GB44055	0.160763	4.96567	2.30136	0.133849	0.999974
GB50789	-0.173219	5.93343	2.30019	0.133947	0.999974
GB41734	-0.267556	5.67565	2.29928	0.134023	0.999974
GB55459	0.0720706	4.01984	2.2991	0.134037	0.999974
GB45507	0.0774896	4.67829	2.29799	0.134129	0.999974
GB55564	0.104541	5.12149	2.29756	0.134166	0.999974
GB44077	-0.0801745	4.91028	2.29745	0.134175	0.999974
GB45968	-0.372767	8.36223	2.29528	0.134356	0.999974
GB44351	0.133981	4.53747	2.2949	0.134387	0.999974
GB43215	0.0865884	4.14685	2.29481	0.134395	0.999974
GB54183	-0.0822258	5.47438	2.29432	0.134436	0.999974
GB44694	-0.0819219	3.88953	2.29347	0.134507	0.999974
GB49314	0.29068	-0.172725	2.29034	0.134768	0.999974
GB45729	0.145088	3.73528	2.28954	0.134835	0.999974
GB49021	-0.953515	3.09486	2.28755	0.135003	0.999974
GB52725	0.0587582	5.71849	2.28728	0.135025	0.999974
GB54578	-0.0629712	5.4473	2.28699	0.13505	0.999974
GB47217	-0.18578	4.22261	2.28353	0.135341	0.999974
GB47627	0.0518758	5.18094	2.28221	0.135451	0.999974
GB53335	0.117568	3.1771	2.27819	0.135791	0.999974
GB46681	-0.0926243	4.93301	2.27793	0.135813	0.999974
GB40395	-0.0869226	6.47458	2.27719	0.135875	0.999974
GB40538	-0.0965555	4.58934	2.27231	0.136288	0.999974
GB47845	-0.110018	5.66354	2.27099	0.1364	0.999974
GB40934	-0.0687351	6.51138	2.26979	0.136503	0.999974
GB54132	0.153906	2.43027	2.26914	0.136558	0.999974
GB50188	0.118006	4.58334	2.26893	0.136575	0.999974
GB41827	0.255787	3.30283	2.26844	0.136617	0.999974
GB40693	-0.144036	3.76723	2.26629	0.136801	0.999974
GB48958	-0.108401	5.59769	2.26237	0.137135	0.999974
GB47416	0.171435	1.38472	2.26222	0.137147	0.999974
GB53725	0.0550044	8.11691	2.26162	0.137199	0.999974
GB53550	0.101823	8.27112	2.26099	0.137252	0.999974
GB43627	0.104469	3.78094	2.26056	0.13729	0.999974
GB40532	0.383913	1.5516	2.25997	0.13734	0.999974
GB46528	-0.294243	4.36894	2.259	0.137423	0.999974
GB55722	0.0944519	3.45961	2.25883	0.137438	0.999974
GB45987	0.748643	1.21436	2.25859	0.137458	0.999974
GB49091	0.353721	1.30522	2.25591	0.137688	0.999974
GB54003	-0.238885	3.01825	2.25526	0.137744	0.999974
GB52134	-0.0850983	6.91025	2.25525	0.137744	0.999974
GB47940	0.108092	9.01959	2.25517	0.137751	0.999974
GB52523	0.525352	0.530506	2.25366	0.137881	0.999974
GB54473	0.198757	3.78051	2.25328	0.137914	0.999974
GB53852	0.0608032	7.15175	2.25325	0.137916	0.999974
GB43864	-0.366035	2.28131	2.25188	0.138034	0.999974
GB49894	0.0745726	7.56964	2.25165	0.138054	0.999974
GB50125	-0.0886253	5.73789	2.2513	0.138084	0.999974
GB54853	0.145696	4.87792	2.25087	0.138121	0.999974
GB41314	-0.279488	3.48379	2.24972	0.138221	0.999974
GB44548	0.756741	2.21688	2.24926	0.13826	0.999974
GB54140	0.0482139	6.27249	2.24822	0.13835	0.999974
GB49097	-0.103939	5.34076	2.24613	0.13853	0.999974
GB43533	0.303151	0.348597	2.24536	0.138597	0.999974
GB51727	-0.140934	6.69321	2.24379	0.138733	0.999974
GB42822	-0.295222	3.86149	2.24221	0.13887	0.999974
GB41818	-0.169928	7.5856	2.24191	0.138895	0.999974
GB46073	0.185896	4.77804	2.24169	0.138915	0.999974
GB53683	0.0864018	4.89014	2.24085	0.138988	0.999974
GB40839	0.66087	1.5163	2.23992	0.139069	0.999974
GB45956	-0.101883	6.12076	2.2383	0.139209	0.999974
GB46864	-0.295534	0.562653	2.23764	0.139266	0.999974
GB52004	0.235629	9.31447	2.23645	0.13937	0.999974
GB53347	-1.07859	-1.05484	2.23516	0.139482	0.999974
GB51070	-0.100488	4.63915	2.23328	0.139646	0.999974
GB45534	-0.0503348	5.64206	2.23249	0.139716	0.999974
GB53256	-0.0555635	5.99178	2.2318	0.139776	0.999974
GB41469	-0.0687187	6.12604	2.22706	0.14019	0.999974
GB52813	0.0826633	4.25534	2.22645	0.140244	0.999974
GB44261	0.207182	3.97492	2.22493	0.140377	0.999974
GB51955	-0.0600812	5.80629	2.21942	0.140861	0.999974
GB47888	0.0779997	6.80065	2.21886	0.14091	0.999974
GB41343	-0.147089	6.10363	2.21841	0.14095	0.999974
GB41324	0.408535	-0.498867	2.21802	0.140985	0.999974
GB55909	0.137284	5.6508	2.21767	0.141016	0.999974
GB44435	0.0802114	5.6278	2.21749	0.141032	0.999974
GB51396	-0.0985689	5.94458	2.21561	0.141197	0.999974
GB53028	0.317174	5.22066	2.21502	0.14125	0.999974
GB41744	-0.211446	2.57727	2.21391	0.141348	0.999974
GB55568	-0.0811685	5.51029	2.213	0.141428	0.999974
GB48546	-0.765681	-0.524979	2.21241	0.141481	0.999974
GB42889	-0.378568	2.7735	2.21192	0.141524	0.999974
GB42662	0.0828883	5.2259	2.21153	0.141558	0.999974
GB44984	-0.0646642	4.7053	2.21148	0.141563	0.999974
GB40113	-0.05424	7.49014	2.21064	0.141638	0.999974
GB42995	-0.0777066	5.18814	2.21017	0.141679	0.999974
GB40592	0.0797617	7.14374	2.21013	0.141682	0.999974
GB41902	-0.0821479	5.16504	2.20995	0.141699	0.999974
GB47380	-0.319267	2.3829	2.20806	0.141866	0.999974
GB50734	0.178719	2.74454	2.20548	0.142096	0.999974
GB47901	0.109075	5.28859	2.20398	0.142229	0.999974
GB47329	-0.0406865	6.42362	2.2022	0.142388	0.999974
GB47202	0.0803146	8.05259	2.19957	0.142623	0.999974
GB44998	-0.0887654	6.00135	2.19912	0.142663	0.999974
GB52423	0.106941	4.5345	2.19825	0.142741	0.999974
GB53081	-0.199104	0.907976	2.19822	0.142743	0.999974
GB42597	-0.991261	-2.24345	2.19646	0.142901	0.999974
GB41812	-0.134357	2.74674	2.19467	0.143061	0.999974
GB49952	0.155496	3.83876	2.19457	0.143071	0.999974
GB44647	-0.231153	5.80674	2.19408	0.143114	0.999974
GB51762	0.0655251	4.92348	2.19406	0.143116	0.999974
GB54280	-0.120809	3.59356	2.19338	0.143177	0.999974
GB41666	0.120942	3.58674	2.19239	0.143266	0.999974
GB41240	-0.292641	5.89081	2.19211	0.143291	0.999974
GB48410	0.0947096	4.57337	2.1921	0.143292	0.999974
GB51121	-0.270004	3.84967	2.1903	0.143454	0.999974
GB48384	-0.0715852	4.87342	2.18916	0.143557	0.999974
GB51651	-0.265547	5.37193	2.18869	0.143599	0.999974
GB55883	-0.209165	4.72098	2.18673	0.143776	0.999974
GB55365	0.162684	3.41825	2.18639	0.143806	0.999974
GB53116	-0.678851	8.90741	2.18426	0.143999	0.999974
GB53771	-0.124862	4.70594	2.184	0.144022	0.999974
GB52514	-0.176193	2.9136	2.18372	0.144047	0.999974
GB48805	-0.400127	-0.919638	2.18116	0.144279	0.999974
GB45300	0.0996482	4.30408	2.18111	0.144283	0.999974
GB46447	0.0605907	4.81982	2.18028	0.144358	0.999974
GB47397	-0.119999	4.53906	2.17788	0.144576	0.999974
GB44136	-0.0617286	5.24793	2.17636	0.144715	0.999974
GB40860	-1.26762	-1.02608	2.17489	0.144848	0.999974
GB50433	-0.249698	0.00312719	2.17389	0.144939	0.999974
GB52589	0.101625	5.30478	2.17346	0.144978	0.999974
GB43111	-0.0790891	7.45042	2.17046	0.145251	0.999974
GB44488	0.24282	3.72553	2.16973	0.145318	0.999974
GB42011	-0.191089	1.60557	2.1689	0.145394	0.999974
GB42261	0.20026	7.19621	2.16858	0.145423	0.999974
GB42318	-0.0939004	6.27033	2.16819	0.145459	0.999974
GB42450	0.0834588	5.99287	2.1668	0.145586	0.999974
GB42370	0.331731	1.70175	2.16676	0.145589	0.999974
GB51086	-0.0978556	6.43321	2.16507	0.145744	0.999974
GB41291	0.0800142	7.12436	2.16438	0.145807	0.999974
GB53948	0.0956227	7.66753	2.16398	0.145844	0.999974
GB43615	0.117053	2.57744	2.16302	0.145932	0.999974
GB48983	-0.0691305	5.29431	2.16177	0.146047	0.999974
GB41485	-0.119979	4.37902	2.16049	0.146164	0.999974
GB48111	-0.0883169	7.2537	2.16046	0.146167	0.999974
GB50029	0.0961208	4.89966	2.16028	0.146184	0.999974
GB46450	0.0671776	6.11586	2.1574	0.146449	0.999974
GB53170	-0.224297	3.58113	2.15721	0.146466	0.999974
GB46899	-0.0861792	6.43119	2.15393	0.146769	0.999974
GB43836	-0.0471322	8.28586	2.15311	0.146845	0.999974
GB48085	-0.173791	3.76691	2.15278	0.146876	0.999974
GB49281	0.354549	-0.152321	2.15237	0.146913	0.999974
GB45630	-0.359239	-0.79344	2.39802	0.147005	0.999974
GB51734	0.120301	8.07832	2.15048	0.147088	0.999974
GB47799	-0.284471	7.35549	2.15008	0.147125	0.999974
GB40422	0.0540206	6.44777	2.14977	0.147154	0.999974
GB48773	0.246325	-0.433928	2.14956	0.147173	0.999974
GB54996	-0.168819	6.03803	2.14888	0.147237	0.999974
GB52703	-0.128559	2.56239	2.1486	0.147263	0.999974
GB41235	-0.722155	-0.598754	2.14634	0.147472	0.999974
GB40400	0.154464	5.83537	2.1423	0.147847	0.999974
GB53209	-0.369441	0.337501	2.1422	0.147857	0.999974
GB52464	-0.159533	6.47677	2.14168	0.147905	0.999974
GB49801	-0.179565	7.29559	2.14099	0.147969	0.999974
GB40313	0.110333	7.25091	2.1391	0.148146	0.999974
GB45310	-0.330401	-0.0585564	2.13826	0.148225	0.999974
GB53213	-0.177125	2.98603	2.13793	0.148256	0.999974
GB40842	-0.217536	3.77684	2.13776	0.148271	0.999974
GB42888	1.33841	-2.00293	2.13644	0.148394	0.999974
GB55393	-0.206686	7.12463	2.13611	0.148425	0.999974
GB48358	0.161355	2.42511	2.13563	0.148471	0.999974
GB53577	0.320947	-0.812092	2.13561	0.148472	0.999974
GB47500	-0.0762026	8.31844	2.13512	0.148519	0.999974
GB41760	0.369999	9.69089	2.13434	0.148591	0.999974
GB49356	-0.103727	6.6458	2.13333	0.148686	0.999974
GB44414	0.050088	5.88509	2.13246	0.148767	0.999974
GB41884	0.0799106	6.0819	2.13144	0.148864	0.999974
GB47437	0.171163	2.40951	2.13119	0.148887	0.999974
GB48840	-0.119735	7.5381	2.13003	0.148995	0.999974
GB52410	-0.313455	-0.551037	2.1298	0.149017	0.999974
GB55144	0.449479	3.22009	2.12901	0.149092	0.999974
GB44985	-0.0664752	6.27448	2.12841	0.149148	0.999974
GB46339	-0.0801816	6.44747	2.12814	0.149173	0.999974
GB53143	0.121906	6.68197	2.12796	0.149191	0.999974
GB46524	-0.141265	3.94886	2.12672	0.149307	0.999974
GB54430	0.123371	4.58738	2.12594	0.14938	0.999974
GB55445	-0.253878	1.19731	2.12509	0.149461	0.999974
GB45978	-0.0879672	4.66956	2.12248	0.149707	0.999974
GB41141	-0.0534017	5.13188	2.12043	0.149901	0.999974
GB43131	-0.0841218	4.57399	2.11681	0.150244	0.999974
GB53328	0.0756662	3.75119	2.11666	0.150258	0.999974
GB55536	-0.198815	3.5078	2.11658	0.150266	0.999974
GB45261	-0.0887719	7.55397	2.11331	0.150576	0.999974
GB47655	-0.0811439	3.74853	2.1114	0.150759	0.999974
GB51735	-0.091882	3.37216	2.11056	0.150839	0.999974
GB43521	0.0883434	3.57215	2.10917	0.150971	0.999974
GB44602	0.178257	1.37555	2.10912	0.150975	0.999974
GB40734	-0.170766	1.83553	2.10868	0.151018	0.999974
GB45919	-0.414988	4.71687	2.10861	0.151025	0.999974
GB45969	-0.852401	3.06039	2.10708	0.151171	0.999974
GB49076	0.103087	7.00443	2.10643	0.151232	0.999974
GB43303	0.0905191	6.07529	2.10528	0.151342	0.999974
GB44250	-0.145239	2.52919	2.10496	0.151373	0.999974
GB41890	0.115601	4.26935	2.10482	0.151387	0.999974
GB47436	-0.101899	5.74844	2.10374	0.15149	0.999974
GB42697	0.0787478	6.46808	2.10329	0.151533	0.999974
GB47430	-0.0562478	7.06153	2.1025	0.151609	0.999974
GB43402	0.111695	3.07268	2.10053	0.151798	0.999974
GB45565	-0.373159	7.59337	2.09955	0.151892	0.999974
GB53357	-0.0682811	7.50235	2.09925	0.151921	0.999974
GB47308	0.086625	7.82488	2.09889	0.151956	0.999974
GB40893	0.100749	7.42537	2.09808	0.152033	0.999974
GB50641	0.161632	4.45062	2.09483	0.152347	0.999974
GB43078	-0.110219	3.14042	2.0946	0.152369	0.999974
GB50694	0.0759895	7.21207	2.09426	0.152402	0.999974
GB51514	0.310927	0.303651	2.09408	0.152419	0.999974
GB43429	-0.0524764	5.65408	2.09109	0.152708	0.999974
GB43932	-0.244436	1.32122	2.08852	0.152956	0.999974
GB55301	-0.250105	7.06661	2.0883	0.152977	0.999974
GB54187	0.200807	2.75396	2.08613	0.153188	0.999974
GB46587	0.385459	11.2478	2.08313	0.153479	0.999974
GB50239	-0.224126	5.48574	2.07839	0.153941	0.999974
GB45759	0.360121	-1.675	2.07802	0.153977	0.999974
GB47417	0.0910428	5.53128	2.07595	0.154179	0.999974
GB53297	0.10654	3.27439	2.07532	0.154241	0.999974
GB52209	-0.0833769	5.26993	2.07398	0.154372	0.999974
GB46286	0.32334	12.256	2.07057	0.154706	0.999974
GB49503	-2.31033	-1.56963	2.07894	0.15475	0.999974
GB43225	-0.173728	8.37194	2.06915	0.154845	0.999974
GB54634	-0.148067	5.51945	2.06899	0.154862	0.999974
GB51231	0.302757	4.55015	2.06899	0.154862	0.999974
GB53021	0.0777619	5.10885	2.0634	0.155411	0.999974
GB40911	0.0485675	5.52356	2.06337	0.155415	0.999974
GB52474	0.3429	-1.02716	2.06192	0.155558	0.999974
GB42499	-0.0983163	2.6387	2.06135	0.155614	0.999974
GB54595	0.11926	5.05251	2.06103	0.155646	0.999974
GB51659	-0.10293	6.12351	2.06037	0.155711	0.999974
GB42531	0.0880409	3.39792	2.05897	0.15585	0.999974
GB40092	-0.287626	9.15132	2.05874	0.155872	0.999974
GB41311	-0.751669	3.08318	2.05735	0.15601	0.999974
GB54417	-0.380418	2.51293	2.05732	0.156013	0.999974
GB52883	-0.0816513	3.85786	2.05676	0.156068	0.999974
GB42324	-0.0978639	2.93309	2.05601	0.156143	0.999974
GB53060	-1.17182	-1.34937	2.056	0.156144	0.999974
GB46438	0.205416	3.96271	2.05466	0.156276	0.999974
GB45092	0.188873	6.08357	2.0528	0.156461	0.999974
GB51553	0.107291	5.12683	2.05255	0.156487	0.999974
GB50681	0.0946664	6.38873	2.05232	0.15651	0.999974
GB43812	0.34073	2.01273	2.61841	0.156644	0.999974
GB49268	-0.503226	5.17054	2.05096	0.156645	0.999974
GB55579	0.102305	4.48383	2.05079	0.156661	0.999974
GB53986	0.751727	0.850533	2.05054	0.156687	0.999974
GB53874	-0.220216	2.08604	2.05021	0.156719	0.999974
GB51525	0.0634293	5.08511	2.05004	0.156736	0.999974
GB54976	-0.0963242	5.21816	2.04966	0.156774	0.999974
GB51358	-0.0785994	3.95601	2.04805	0.156935	0.999974
GB42836	-0.0676957	5.72972	2.04794	0.156946	0.999974
GB45870	-0.129047	3.9637	2.04646	0.157094	0.999974
GB52094	0.158571	3.20325	2.04641	0.157098	0.999974
GB40895	-0.0675818	4.87468	2.04638	0.157101	0.999974
GB45288	-0.104458	3.90055	2.04573	0.157166	0.999974
GB50407	0.206231	6.55104	2.04539	0.1572	0.999974
GB52272	-0.353609	-0.734042	2.04534	0.157206	0.999974
GB50406	0.211173	6.57228	2.04373	0.157367	0.999974
GB50322	0.0658553	4.66174	2.0406	0.15768	0.999974
GB47493	-0.431845	2.47273	2.03939	0.157802	0.999974
GB54237	-0.139279	5.95591	2.03847	0.157894	0.999974
GB51598	-0.105982	6.51162	2.03697	0.158045	0.999974
GB44888	-0.155151	6.8587	2.03631	0.158111	0.999974
GB54244	-0.0543713	6.07017	2.03571	0.158172	0.999974
GB41260	0.117723	3.58486	2.03537	0.158206	0.999974
GB46220	-0.102573	4.0229	2.03533	0.15821	0.999974
GB55063	0.124851	5.31444	2.0348	0.158263	0.999974
GB43306	0.322074	-0.293599	2.03479	0.158265	0.999974
GB51251	-0.06544	6.2266	2.03431	0.158313	0.999974
GB51014	0.182594	6.66786	2.03175	0.158571	0.999974
GB45693	0.0825701	4.19261	2.03126	0.158621	0.999974
GB50423	1.12636	4.83796	2.03101	0.158646	0.999974
GB53085	-0.123315	2.81978	2.02947	0.158802	0.999974
GB49436	-0.425676	0.647193	2.029	0.158849	0.999974
GB49911	0.142606	6.15212	2.02891	0.158858	0.999974
GB43264	0.125308	5.4478	2.02878	0.158871	0.999974
GB46007	-0.359938	0.103082	2.02852	0.158897	0.999974
GB50078	-0.0695058	4.92981	2.02845	0.158904	0.999974
GB48401	0.485794	-0.730821	2.02637	0.159116	0.999974
GB54365	0.0471138	5.87916	2.0249	0.159264	0.999974
GB44811	-0.146869	3.63006	2.02473	0.159282	0.999974
GB42689	0.101012	2.64977	2.02368	0.159388	0.999974
GB52468	-0.0912268	5.97087	2.02179	0.159581	0.999974
GB51435	-0.29673	-0.0193021	2.02168	0.159592	0.999974
GB41865	-0.0795814	3.56676	2.02034	0.159728	0.999974
GB45267	-0.0547796	6.29841	2.0201	0.159753	0.999974
GB54367	-0.254876	2.38911	2.02008	0.159755	0.999974
GB41400	0.170787	1.13391	2.02003	0.15976	0.999974
GB49167	-0.0782271	6.11241	2.01894	0.159871	0.999974
GB54282	0.131654	2.4347	2.01812	0.159954	0.999974
GB48348	0.338998	-0.0365528	2.01646	0.160124	0.999974
GB54621	0.799254	-1.26369	2.01581	0.16019	0.999974
GB46603	0.190825	1.39882	2.01551	0.16022	0.999974
GB48426	-0.360523	3.80266	2.01528	0.160244	0.999974
GB55250	-0.0548048	8.35004	2.0152	0.160253	0.999974
GB47223	-0.369373	0.709641	2.01479	0.160294	0.999974
GB46773	0.110758	2.65847	2.01277	0.160501	0.999974
GB46936	0.371934	-0.889518	2.01187	0.160594	0.999974
GB41167	0.211354	2.56374	2.01133	0.160649	0.999974
GB40708	-0.0777795	9.3095	2.01023	0.160762	0.999974
GB45739	0.126265	5.38195	2.00861	0.160928	0.999974
GB52997	0.173549	6.37437	2.004	0.161403	0.999974
GB54320	0.124975	6.98034	2.00236	0.161572	0.999974
GB41718	-0.0569358	5.48134	2.00222	0.161586	0.999974
GB55434	-0.0484108	8.15616	2.00201	0.161608	0.999974
GB54763	-0.390708	0.073391	2.00137	0.161674	0.999974
GB41212	-0.681299	3.39991	2.0009	0.161722	0.999974
GB50599	0.170658	3.48365	2.00037	0.161777	0.999974
GB44900	-0.0418644	6.85565	2.0001	0.161805	0.999974
GB44097	0.0551441	5.12911	1.9996	0.161857	0.999974
GB53398	0.0767684	4.74808	1.99947	0.16187	0.999974
GB41152	0.0533884	7.2829	1.99919	0.161899	0.999974
GB49743	0.336201	-0.515733	1.99902	0.161917	0.999974
GB46006	-0.158583	4.71685	1.99899	0.16192	0.999974
GB54925	0.140788	4.85949	1.997	0.162126	0.999974
GB41132	-0.119349	3.21083	1.99689	0.162138	0.999974
GB48027	-0.109836	4.61387	1.99616	0.162213	0.999974
GB49909	0.17223	2.6092	1.99485	0.162349	0.999974
GB50635	0.0502264	6.52436	1.99446	0.162389	0.999974
GB54281	-0.093106	8.25454	1.99279	0.162562	0.999974
GB40514	-0.0867769	5.3415	1.99215	0.162629	0.999974
GB45404	-0.107563	5.54557	1.99203	0.162642	0.999974
GB48366	-0.0714321	10.0916	1.9886	0.162999	0.999974
GB48208	0.148815	5.50566	1.98852	0.163007	0.999974
GB50290	0.360546	4.10841	1.98802	0.163059	0.999974
GB52251	-0.16218	5.37494	1.98657	0.163211	0.999974
GB50952	0.0809726	6.42547	1.98638	0.163231	0.999974
GB45090	0.463425	-0.357457	2.21884	0.163259	0.999974
GB47022	0.114216	4.51511	1.98505	0.16337	0.999974
GB43580	-0.254203	7.80142	1.98393	0.163487	0.999974
GB54368	-0.0821236	8.2186	1.98293	0.163592	0.999974
GB53656	-0.0469713	5.2638	1.98214	0.163674	0.999974
GB55300	-0.181899	6.78013	1.9816	0.163731	0.999974
GB40336	-0.227387	9.08409	1.98093	0.163801	0.999974
GB54448	-0.10065	5.39409	1.98077	0.163818	0.999974
GB44880	0.0427982	6.58799	1.98076	0.163819	0.999974
GB50075	-0.0919291	4.21999	1.97962	0.163938	0.999974
GB54390	0.279257	4.31024	1.97692	0.164222	0.999974
GB44165	-0.0644197	4.57167	1.97474	0.164452	0.999974
GB52915	0.0715033	6.03881	1.97406	0.164523	0.999974
GB45213	0.802573	0.251737	1.97293	0.164642	0.999974
GB55828	-0.0683065	6.39146	1.97187	0.164754	0.999974
GB44657	0.171752	4.20813	1.96995	0.164957	0.999974
GB51803	-0.479169	-0.72696	1.96769	0.165197	0.999974
GB42923	-0.381333	0.251213	1.96451	0.165533	0.999974
GB40107	0.0964511	3.49438	1.96356	0.165635	0.999974
GB41990	-0.266405	-0.0309566	1.96275	0.16572	0.999974
GB40038	1.35677	0.806553	1.9623	0.165768	0.999974
GB51432	-0.109632	5.5444	1.96222	0.165777	0.999974
GB52489	0.291264	7.98864	1.96219	0.16578	0.999974
GB42321	0.0726114	5.65391	1.96148	0.165855	0.999974
GB52820	0.187999	2.71468	1.96059	0.16595	0.999974
GB50090	0.119819	6.88398	1.95975	0.16604	0.999974
GB51998	0.0911666	6.84032	1.95924	0.166094	0.999974
GB46582	-0.109103	6.01689	1.95771	0.166257	0.999974
GB41217	0.208735	0.527825	1.95719	0.166313	0.999974
GB50590	0.518187	8.72916	1.95694	0.16634	0.999974
GB44877	-0.0617109	5.53865	1.95479	0.166569	0.999974
GB53427	-0.229885	6.6229	1.95369	0.166687	0.999974
GB44873	-0.0627855	6.00134	1.9524	0.166825	0.999974
GB54238	-0.304825	-1.15872	1.9522	0.166846	0.999974
GB55593	0.47343	-0.694049	1.95119	0.166955	0.999974
GB47453	-0.0577818	7.96372	1.95034	0.167046	0.999974
GB42945	-0.0929377	4.61241	1.95033	0.167047	0.999974
GB42797	-0.497996	3.91637	1.94999	0.167083	0.999974
GB45345	0.0513585	5.65608	1.94738	0.167364	0.999974
GB56013	-0.25682	0.44462	1.94611	0.167501	0.999974
GB53221	-0.523422	4.42274	1.9461	0.167502	0.999974
GB47993	-0.233278	1.72154	1.94375	0.167755	0.999974
GB51586	-0.0814198	6.83272	1.9427	0.167868	0.999974
GB55703	-0.111773	8.77863	1.9426	0.167879	0.999974
GB46902	0.194832	2.64023	1.94194	0.16795	0.999974
GB50978	-0.0819303	3.54788	1.94167	0.16798	0.999974
GB50760	0.368432	0.908807	1.94132	0.168017	0.999974
GB41263	0.0809192	3.73681	1.93958	0.168205	0.999974
GB42833	0.220627	1.52423	1.93853	0.168319	0.999974
GB47889	0.0637928	6.24323	1.9378	0.168398	0.999974
GB54262	-0.120419	3.46998	1.93666	0.168522	0.999974
GB44541	-0.0911765	6.97313	1.93558	0.168639	0.999974
GB52675	-0.0504769	7.12098	1.93222	0.169003	0.999974
GB46267	0.133019	4.34384	1.93207	0.169019	0.999974
GB52824	0.329739	0.571318	1.93206	0.169021	0.999974
GB45910	-0.490236	7.97433	1.93014	0.16923	0.999974
GB44122	-0.196568	6.83481	1.92733	0.169537	0.999974
GB51056	-0.257988	4.8403	1.92694	0.169579	0.999974
GB41545	-0.354449	8.71124	1.9261	0.169671	0.999974
GB54778	-0.320121	6.42035	1.92604	0.169677	0.999974
GB55920	-0.108299	3.62687	1.92531	0.169757	0.999974
GB47328	-0.0682954	5.34836	1.92456	0.169839	0.999974
GB49500	0.0780958	4.11348	1.92412	0.169888	0.999974
GB54152	-0.257764	8.0088	1.92368	0.169936	0.999974
GB54286	0.0537606	7.62793	1.9235	0.169955	0.999974
GB49049	-0.215826	0.0728229	1.92318	0.16999	0.999974
GB55692	-0.065123	5.57239	1.9218	0.170141	0.999974
GB50959	0.0521635	5.58608	1.91994	0.170346	0.999974
GB43378	0.195432	2.60698	1.9195	0.170394	0.999974
GB51387	-0.674871	2.39084	1.9188	0.17047	0.999974
GB43861	-0.0657225	4.64401	1.91721	0.170646	0.999974
GB44689	-0.0599552	7.22173	1.91557	0.170826	0.999974
GB46312	0.714175	4.95737	1.91423	0.170974	0.999974
GB47601	-0.128241	3.24159	1.91122	0.171306	0.999974
GB43582	-0.723619	2.45845	2.81838	0.171406	0.999974
GB51246	0.061943	7.2979	1.90842	0.171616	0.999974
GB43080	0.0605866	6.38752	1.90773	0.171692	0.999974
GB49331	0.362675	9.61704	1.90765	0.171701	0.999974
GB48403	0.0598148	5.96449	1.9076	0.171707	0.999974
GB46494	-0.0610508	6.16983	1.90563	0.171925	0.999974
GB44343	0.0690329	4.40628	1.90552	0.171937	0.999974
GB53332	-0.463741	0.25418	1.9044	0.172062	0.999974
GB48268	-0.0534112	5.416	1.90439	0.172063	0.999974
GB43658	-0.180903	2.95529	1.90325	0.17219	0.999974
GB41369	0.287512	8.74827	1.90309	0.172207	0.999974
GB51090	-0.130051	5.72425	1.90277	0.172243	0.999974
GB45182	0.35594	-0.981289	1.9018	0.17235	0.999974
GB41802	-0.0576298	5.87371	1.89998	0.172553	0.999974
GB55708	-0.0832065	6.46787	1.89973	0.172581	0.999974
GB40162	-0.197569	6.07945	1.8984	0.172729	0.999974
GB46647	-0.0840497	5.30879	1.89722	0.172861	0.999974
GB49307	-0.0687059	4.80903	1.89651	0.17294	0.999974
GB51394	-0.0920572	5.09908	1.89609	0.172988	0.999974
GB41011	-0.176335	7.61283	1.89578	0.173022	0.999974
GB51556	0.0856049	4.44459	1.89511	0.173096	0.999974
GB42821	-0.0913576	4.42346	1.89491	0.173119	0.999974
GB44331	0.0589806	7.64249	1.89428	0.17319	0.999974
GB53578	0.285531	8.54153	1.89399	0.173223	0.999974
GB47600	0.302129	-0.267435	1.8929	0.173344	0.999974
GB47284	-0.0695715	7.04838	1.89109	0.173547	0.999974
GB49067	-0.191215	7.6087	1.89083	0.173577	0.999974
GB46569	-0.0831446	9.47423	1.89049	0.173615	0.999974
GB47472	0.058855	4.94234	1.88994	0.173677	0.999974
GB50297	-0.182779	2.83761	1.88776	0.173921	0.999974
GB40537	0.0751486	5.01845	1.88738	0.173964	0.999974
GB43730	0.0932913	5.00405	1.88668	0.174043	0.999974
GB42500	0.0857928	6.18392	1.88662	0.17405	0.999974
GB54678	0.183234	6.21912	1.88545	0.174181	0.999974
GB51764	-0.254463	1.4034	1.88542	0.174185	0.999974
GB53639	-0.134643	1.44439	1.88521	0.174209	0.999974
GB46123	0.0650864	4.304	1.88491	0.174242	0.999974
GB49901	0.229075	4.91704	1.88464	0.174273	0.999974
GB45662	-0.0497633	5.53911	1.88206	0.174564	0.999974
GB40596	-0.0727082	5.20172	1.88184	0.174588	0.999974
GB46375	-0.0537849	6.6448	1.8816	0.174616	0.999974
GB55742	0.190652	3.03912	1.88157	0.174619	0.999974
GB51758	0.0871907	3.89495	1.88101	0.174683	0.999974
[truncated: 10,113 more rows]

## Sheet: S2_fat_DEGs_Apr82019
	logFC	logCPM	F	PValue	FDR
GB52753	-0.399824	6.85523	57.3455	1.2366e-10	1.49776e-06
GB47779	1.0607	8.17756	54.6881	2.60285e-10	1.57628e-06
GB41346	0.411392	6.5425	51.2997	6.88991e-10	2.78169e-06
GB48980	-1.14566	5.44288	47.2984	2.25818e-09	6.83777e-06
GB48422	0.269602	6.41475	45.8001	3.56118e-09	6.95866e-06
GB48256	-0.965552	4.87213	45.6836	3.69054e-09	6.95866e-06
GB55440	-0.377873	7.17502	45.3998	4.02641e-09	6.95866e-06
GB51042	-0.352321	6.84357	44.6124	5.13297e-09	6.95866e-06
GB54446	-0.660162	9.93131	44.5887	5.17074e-09	6.95866e-06
GB45495	1.06058	7.19821	44.1247	5.97126e-09	7.23239e-06
GB49312	-0.689878	7.31986	43.471	7.32145e-09	8.06158e-06
GB54097	1.83883	7.03475	42.2251	1.08356e-08	1.03421e-05
GB44300	-0.298802	5.23149	41.6316	1.30817e-08	1.03421e-05
GB43836	-0.220484	8.28586	41.5193	1.35579e-08	1.03421e-05
GB45012	-0.491305	6.05469	41.4254	1.39699e-08	1.03421e-05
GB53010	-0.481178	7.94443	41.2526	1.47622e-08	1.03421e-05
GB54125	1.1649	3.52559	41.1655	1.5179e-08	1.03421e-05
GB42963	-0.661484	6.35031	41.1264	1.53697e-08	1.03421e-05
GB50601	-0.433105	6.63056	40.6204	1.80771e-08	1.15078e-05
GB52659	0.538215	5.0442	40.4652	1.90023e-08	1.15078e-05
GB49110	0.685866	5.49938	40.2804	2.01684e-08	1.16323e-05
GB52736	-0.399618	9.6161	39.8229	2.33819e-08	1.22292e-05
GB54493	1.08469	3.90318	39.7829	2.36868e-08	1.22292e-05
GB51409	0.974415	4.0183	39.7127	2.42322e-08	1.22292e-05
GB53755	-1.87208	6.03102	39.5555	2.55002e-08	1.23543e-05
GB48250	-0.416817	6.04633	38.7368	3.3303e-08	1.55141e-05
GB54016	0.910047	3.69188	38.2108	3.95797e-08	1.77552e-05
GB49937	-0.879606	6.52215	38.0374	4.19065e-08	1.81275e-05
GB50905	-1.37431	2.86833	37.7317	4.63568e-08	1.91804e-05
GB55629	-2.2213	6.3561	37.6576	4.75075e-08	1.91804e-05
GB49936	-0.521567	5.70789	37.1955	5.53764e-08	2.16361e-05
GB46521	-0.276666	5.97405	37.0068	5.89652e-08	2.23183e-05
GB47885	-1.00254	5.08127	36.8861	6.13851e-08	2.25302e-05
GB50206	-0.871407	5.18109	36.3471	7.35115e-08	2.61874e-05
GB41361	3.89212	1.56349	36.2085	7.7012e-08	2.66506e-05
GB41697	-0.26353	6.07489	35.8739	8.61847e-08	2.85441e-05
GB53568	-0.431019	7.43558	35.8393	8.71973e-08	2.85441e-05
GB44098	0.457097	4.67801	35.76	8.95599e-08	2.8546e-05
GB47268	-0.345672	6.01071	35.5138	9.73267e-08	3.02262e-05
GB50218	-2.06508	5.3259	35.2915	1.04935e-07	3.17742e-05
GB46223	-2.92548	5.17422	35.1401	1.10464e-07	3.24573e-05
GB52353	0.528661	4.1665	35.085	1.1255e-07	3.24573e-05
GB54596	-0.378468	6.99199	34.9402	1.18229e-07	3.33021e-05
GB55708	-0.376905	6.46787	34.3966	1.42324e-07	3.91779e-05
GB51698	-1.59626	3.90815	34.2312	1.50614e-07	4.05387e-05
GB41143	-0.363758	7.33745	33.9114	1.68091e-07	4.36855e-05
GB45106	0.349387	4.41761	33.8868	1.69519e-07	4.36855e-05
GB48078	1.11466	4.24819	33.4042	2.00214e-07	5.05207e-05
GB54139	-2.44081	0.954067	33.2927	2.08088e-07	5.14361e-05
GB54127	0.79677	9.00047	33.1461	2.18933e-07	5.17656e-05
GB49109	0.806006	5.77972	33.1386	2.19499e-07	5.17656e-05
GB48820	1.64044	6.67181	33.1028	2.22243e-07	5.17656e-05
GB40976	1.28069	10.3504	32.9257	2.36334e-07	5.32669e-05
GB49544	-3.2946	6.32299	32.9117	2.37485e-07	5.32669e-05
GB43436	0.436503	4.37674	32.8528	2.42396e-07	5.338e-05
GB53371	-1.6171	6.73981	32.7575	2.50572e-07	5.41951e-05
GB44980	-0.839539	5.95973	32.6679	2.58511e-07	5.49313e-05
GB45300	0.41282	4.30408	32.5937	2.65285e-07	5.53989e-05
GB49759	-0.916622	10.5223	32.1835	3.06181e-07	6.18105e-05
GB40794	0.660844	8.56124	32.1834	3.06194e-07	6.18105e-05
GB40457	-0.432266	9.98456	31.9798	3.28847e-07	6.52144e-05
GB49379	1.78975	2.31779	31.937	3.33826e-07	6.52144e-05
GB49879	1.19683	2.51963	31.7932	3.51134e-07	6.75069e-05
GB42984	2.34833	10.7909	31.6845	3.64822e-07	6.90426e-05
GB49900	0.794877	5.73694	31.3855	4.05403e-07	7.53502e-05
GB53727	-0.359987	6.65136	31.3495	4.10594e-07	7.53502e-05
GB55828	-0.28828	6.39146	31.1262	4.44348e-07	7.98329e-05
GB42758	-2.36573	3.96087	31.1018	4.48203e-07	7.98329e-05
GB41825	-0.213271	6.44759	30.9707	4.69532e-07	8.1875e-05
GB41818	-0.66337	7.5856	30.9489	4.73188e-07	8.1875e-05
GB51736	0.730678	2.47974	30.5905	5.37512e-07	9.1695e-05
GB40390	0.944239	3.02197	30.5298	5.49259e-07	9.17022e-05
GB53440	-1.20474	4.06973	30.5123	5.52696e-07	9.17022e-05
GB45439	-1.42721	5.87281	30.3549	5.8464e-07	9.56914e-05
GB46652	-0.432942	7.79194	30.2624	6.04297e-07	9.75899e-05
GB44151	2.57435	-0.473675	29.9873	6.6687e-07	0.000106278
GB48943	-0.304482	6.64187	29.8515	7.00209e-07	0.000110142
GB53360	-0.247677	7.00758	29.7967	7.14135e-07	0.000110892
GB45678	-0.268546	6.95815	29.7259	7.32533e-07	0.000112309
GB54848	-0.245576	5.67962	29.6156	7.6222e-07	0.0001154
GB51919	-1.0298	1.95746	29.4732	8.02359e-07	0.000119071
GB55834	1.03676	3.2909	29.4602	8.06125e-07	0.000119071
GB46175	-1.65837	5.1868	29.2828	8.5949e-07	0.000125423
GB41715	-0.334218	7.88899	29.2247	8.77743e-07	0.000126562
GB40164	-1.10514	6.74388	29.1897	8.88908e-07	0.000126664
GB46565	-0.383964	9.58931	29.1272	9.0926e-07	0.000126906
GB49537	-0.313355	4.67437	29.1203	9.11559e-07	0.000126906
GB50374	4.69714	-1.47768	30.2998	9.29256e-07	0.000127899
GB45434	-0.320767	6.94554	29.0285	9.42395e-07	0.00012825
GB44197	1.4081	4.31415	28.6242	1.09152e-06	0.000146894
GB47745	-0.274074	6.33822	28.5065	1.13939e-06	0.000151652
GB41367	-0.589056	4.94036	28.3303	1.21506e-06	0.000159965
GB53749	-0.401566	7.6361	28.2331	1.25903e-06	0.000162342
GB44420	-0.725635	6.08597	28.2312	1.25992e-06	0.000162342
GB44614	3.20004	2.75349	28.1886	1.27969e-06	0.000163154
GB48958	-0.406387	5.59769	28.0483	1.34721e-06	0.000168319
GB54593	2.0196	8.70897	28.0467	1.34799e-06	0.000168319
GB51670	1.41159	3.26288	27.9223	1.41094e-06	0.000173298
GB52350	0.229881	5.10024	27.9116	1.41649e-06	0.000173298
GB52346	0.224543	7.44834	27.7451	1.50591e-06	0.000182395
GB49380	1.81077	6.13461	27.6812	1.54172e-06	0.000184884
GB41428	5.26273	5.6777	27.6229	1.57518e-06	0.000187045
GB42797	-1.73625	3.91637	27.5187	1.63686e-06	0.000192482
GB50423	4.06836	4.83796	27.3379	1.7499e-06	0.000203707
GB43131	-0.320072	4.57399	27.3132	1.76596e-06	0.000203707
GB45655	-0.420026	4.7241	27.1683	1.8632e-06	0.000212205
GB50070	0.795438	3.5337	27.1518	1.87466e-06	0.000212205
GB42929	-0.261132	7.65776	27.0903	1.91782e-06	0.00021508
GB44430	-0.429289	7.85373	27.062	1.93806e-06	0.000215355
GB52013	-0.339277	6.5016	27.0312	1.96035e-06	0.000215852
GB55317	0.233802	5.58667	26.9066	2.05317e-06	0.000220203
GB49448	-0.300835	7.9795	26.8944	2.06248e-06	0.000220203
GB42613	-0.279157	5.45033	26.8915	2.06472e-06	0.000220203
GB52023	-1.02907	6.91874	26.8812	2.07259e-06	0.000220203
GB49041	0.682414	3.95631	26.7813	2.15102e-06	0.000226549
GB46120	-0.234027	7.59857	26.7395	2.18473e-06	0.000228116
GB49383	0.294001	5.07347	26.5777	2.32049e-06	0.000239447
GB51845	-1.59257	5.03138	26.5437	2.35012e-06	0.000239447
GB55372	0.248858	5.18244	26.5409	2.35256e-06	0.000239447
GB47886	-0.317572	5.90993	26.4187	2.46238e-06	0.000248507
GB40596	-0.287291	5.20172	26.3783	2.49986e-06	0.000248507
GB47440	-0.180815	5.87735	26.3748	2.50312e-06	0.000248507
GB45000	-2.11539	6.69544	26.2274	2.64506e-06	0.000259963
GB54169	0.207447	6.82344	26.2109	2.66144e-06	0.000259963
GB47667	0.252375	7.1328	26.1329	2.74032e-06	0.000265526
GB53002	1.16155	8.44652	26.0093	2.87041e-06	0.000275924
GB50555	-0.286126	6.13509	25.9861	2.89557e-06	0.00027615
GB47564	-1.96939	-1.09991	25.8384	3.06075e-06	0.000285517
GB41033	-1.9908	4.01084	25.8249	3.07643e-06	0.000285517
GB48555	-1.26638	3.80806	25.8231	3.07844e-06	0.000285517
GB52644	-0.361932	6.60433	25.8148	3.08807e-06	0.000285517
GB42084	-0.405716	7.81231	25.7231	3.19653e-06	0.000293305
GB41198	-0.320984	6.17155	25.6754	3.25454e-06	0.000296384
GB52198	0.418372	5.55783	25.6281	3.31311e-06	0.000299466
GB51206	-0.371388	7.09885	25.5228	3.44737e-06	0.000309293
GB55869	0.385182	4.02481	25.3797	3.63888e-06	0.000321931
GB45267	-0.205631	6.29841	25.3779	3.64139e-06	0.000321931
GB45499	-2.27386	5.85686	25.25	3.82211e-06	0.000335459
GB53141	-1.30443	7.47927	25.1999	3.89526e-06	0.00033942
GB48643	-0.262908	7.4917	25.1433	3.97978e-06	0.000344308
GB41846	-0.321041	6.44752	25.115	4.02269e-06	0.000345552
GB53925	1.9708	3.94276	25.0456	4.13017e-06	0.000352286
GB47881	-0.330964	5.75928	25.0111	4.18465e-06	0.000354437
GB46070	0.227266	6.38344	24.9811	4.23263e-06	0.000354857
GB51086	-0.35332	6.43321	24.9714	4.2482e-06	0.000354857
GB48846	-0.516949	5.40611	24.8758	4.40543e-06	0.000363691
GB47734	0.221105	6.29856	24.8707	4.41402e-06	0.000363691
GB50415	0.503895	8.56322	24.81	4.51716e-06	0.000369675
GB46918	0.752091	5.29291	24.784	4.56222e-06	0.000370856
GB45055	0.698951	7.52058	24.7577	4.60814e-06	0.000372092
GB45530	1.02077	5.1796	24.7053	4.70109e-06	0.000372629
GB42586	-1.41751	7.24127	24.704	4.70344e-06	0.000372629
GB48779	0.445306	3.80514	24.7019	4.70709e-06	0.000372629
GB51335	-0.24254	7.35271	24.653	4.7957e-06	0.000377179
GB50449	3.92263	0.359079	24.5747	4.94131e-06	0.000386124
GB44663	3.68171	5.51015	24.5084	5.06811e-06	0.000393493
GB44974	0.501022	7.36984	24.4834	5.11671e-06	0.000394736
GB47500	-0.274689	8.31844	24.4549	5.17271e-06	0.000396531
GB49529	-0.211708	7.06151	24.404	5.27456e-06	0.000398168
GB48351	-0.317986	6.26544	24.3992	5.2841e-06	0.000398168
GB49967	-0.397697	7.6789	24.395	5.29269e-06	0.000398168
GB42594	-1.34288	4.95567	24.2698	5.55262e-06	0.000410538
GB47610	-0.556057	5.28274	24.253	5.58856e-06	0.000410538
GB41921	-0.844316	5.00527	24.249	5.59721e-06	0.000410538
GB55549	0.613363	4.87353	24.2484	5.59833e-06	0.000410538
GB44608	-0.289806	5.21323	24.2353	5.6266e-06	0.000410538
GB47043	-0.477004	7.47771	24.1925	5.71964e-06	0.000414468
GB41770	-0.241625	5.76813	24.1792	5.7489e-06	0.000414468
GB41418	-2.77567	5.41715	24.1403	5.83553e-06	0.000418225
GB52591	0.403462	5.8103	24.118	5.88555e-06	0.000419328
GB50890	-0.852672	7.84296	24.0846	5.96158e-06	0.000422261
GB42597	3.88009	-2.24345	24.0151	6.12312e-06	0.000431181
GB47103	-0.309869	7.07642	23.9502	6.27774e-06	0.000439514
GB50455	-0.193586	8.47303	23.9155	6.36227e-06	0.000441014
GB54521	-0.293951	4.96684	23.9115	6.37198e-06	0.000441014
GB46291	-0.473703	7.03609	23.8445	6.53851e-06	0.000449969
GB55835	-0.246438	5.07508	23.8138	6.61631e-06	0.00045275
GB44150	1.98179	0.646796	23.7866	6.68622e-06	0.000454964
GB43552	-0.741229	2.657	23.7584	6.75927e-06	0.000457365
GB54687	-0.354531	8.50762	23.6959	6.92415e-06	0.000465918
GB45954	-2.15371	4.11053	23.6601	7.02069e-06	0.000468616
GB50335	-0.35515	5.86337	23.6524	7.04162e-06	0.000468616
GB54851	-0.57606	7.11624	23.6129	7.14983e-06	0.000473217
GB41647	2.8258	1.05455	23.4906	7.49592e-06	0.000493427
GB55680	-0.247032	6.61261	23.4166	7.71385e-06	0.000502738
GB43738	-1.61292	4.82574	23.4106	7.73177e-06	0.000502738
GB49303	0.237651	6.11815	23.4006	7.76189e-06	0.000502738
GB48343	-0.785575	4.90034	23.2663	8.17669e-06	0.000526787
GB50700	-1.44372	6.71561	23.2289	8.29621e-06	0.000529233
GB55556	0.742222	5.01706	23.216	8.33806e-06	0.000529233
GB52490	0.797606	5.09975	23.2136	8.34574e-06	0.000529233
GB55492	-0.310541	6.16562	23.1923	8.41494e-06	0.00052976
GB42334	1.16463	7.02881	23.1842	8.44151e-06	0.00052976
GB51237	-0.285096	8.49095	23.1669	8.49843e-06	0.000530582
GB52439	0.362351	4.56611	23.1256	8.63597e-06	0.000536404
GB46882	-0.250287	6.39538	23.0987	8.72657e-06	0.000539267
GB44360	-0.211806	5.47046	23.0571	8.86925e-06	0.000545302
GB43519	2.1889	2.67193	23.01	9.03316e-06	0.000550407
GB40929	0.249096	5.86215	23.0004	9.06699e-06	0.000550407
GB48560	-0.909546	5.8468	22.9943	9.08863e-06	0.000550407
GB47845	0.37924	5.66354	22.9132	9.3801e-06	0.000565233
GB51173	1.72146	0.985293	22.8831	9.49089e-06	0.000569078
GB46301	4.20408	-1.11324	22.862	9.56921e-06	0.000570947
GB55705	-1.71036	7.32309	22.8399	9.65222e-06	0.000573077
GB49509	-2.60979	2.90888	22.7768	9.89271e-06	0.00058449
GB50822	-1.47954	5.19145	22.7182	1.01217e-05	0.000595118
GB55222	0.484607	2.89312	22.69	1.02341e-05	0.000598818
GB42526	-0.307333	8.25369	22.6392	1.04395e-05	0.000607902
GB47094	0.662467	3.72933	22.5401	1.08522e-05	0.000628907
GB42663	-0.258649	7.01997	22.5253	1.09153e-05	0.000629074
GB52660	0.456041	4.04573	22.5151	1.09589e-05	0.000629074
GB46233	-5.44278	-1.91041	22.4764	1.11263e-05	0.000635669
GB52323	0.241063	6.21637	22.3977	1.14752e-05	0.000650186
GB50447	-1.59132	5.931	22.3949	1.14878e-05	0.000650186
GB47116	2.77415	-2.427	22.3545	1.16711e-05	0.00065749
GB48782	-0.226835	5.733	22.2871	1.19842e-05	0.000672002
GB51345	1.07716	3.71862	22.2566	1.21289e-05	0.000676983
GB46540	-0.226847	5.5314	22.2101	1.23525e-05	0.000681173
GB55919	-0.166791	7.42345	22.2002	1.24007e-05	0.000681173
GB41843	-0.361833	7.21159	22.1999	1.24019e-05	0.000681173
GB54571	-0.174777	6.9734	22.1832	1.24837e-05	0.000681173
GB47748	0.241491	6.22589	22.1829	1.24852e-05	0.000681173
GB42550	-1.20562	5.4026	22.0943	1.29285e-05	0.000702196
GB42065	0.273694	6.25573	22.0648	1.30797e-05	0.000707236
GB42292	-0.609681	5.509	22.0125	1.33517e-05	0.000718738
GB55555	1.10784	0.40904	21.9737	1.35576e-05	0.000726589
GB47017	-0.322459	5.3055	21.9234	1.38291e-05	0.000737879
GB41794	0.164259	6.72588	21.8977	1.39703e-05	0.000742141
GB40148	2.93819	3.69201	21.8709	1.41191e-05	0.00074677
GB45134	-0.808815	3.82321	21.8585	1.41883e-05	0.000747171
GB52151	-0.281555	4.81485	21.8318	1.43388e-05	0.000748878
GB53732	-2.40442	3.92841	21.8308	1.43444e-05	0.000748878
GB43482	-0.354709	7.03931	21.8143	1.44383e-05	0.000750546
GB49853	1.23141	8.49719	21.7688	1.47004e-05	0.000760902
GB49497	-0.285436	8.86296	21.669	1.52923e-05	0.000788171
GB46027	0.243757	4.8835	21.6282	1.55416e-05	0.000792059
GB40087	0.512295	5.74535	21.6206	1.55881e-05	0.000792059
GB42194	0.444016	4.66379	21.6191	1.55977e-05	0.000792059
GB50446	-2.184	1.28562	21.614	1.56293e-05	0.000792059
GB50450	2.57407	-1.73514	21.5003	1.63496e-05	0.000825108
GB51158	-0.541989	8.85789	21.4867	1.64384e-05	0.000826147
GB42410	2.19488	2.02696	21.472	1.65342e-05	0.000827529
GB44926	-0.290335	3.9328	21.4348	1.67805e-05	0.000834575
GB49626	2.2501	4.53848	21.43	1.68128e-05	0.000834575
GB51192	-0.25241	7.74582	21.3924	1.70658e-05	0.000843677
GB48380	-0.292714	4.49918	21.3748	1.71855e-05	0.000846143
GB49159	-0.207779	5.75605	21.3573	1.7305e-05	0.000848575
GB46369	-0.314582	6.94642	21.266	1.79452e-05	0.00087642
GB41850	-0.591657	6.28988	21.2278	1.82204e-05	0.000884483
GB54905	-2.70311	-1.38897	21.2211	1.82688e-05	0.000884483
GB51093	0.199924	4.91456	21.2128	1.83294e-05	0.000884483
GB43116	-0.305143	6.09554	21.1879	1.85122e-05	0.000889763
GB49966	0.621979	6.41233	21.1618	1.87054e-05	0.000895492
GB50891	-1.90466	8.12576	21.1422	1.88522e-05	0.000898967
GB49247	0.411529	4.53371	21.1292	1.89503e-05	0.000900104
GB42749	-0.254159	6.77986	21.1121	1.908e-05	0.000902722
GB49017	-2.1187	3.98355	21.0988	1.91814e-05	0.000903989
GB51034	2.21514	2.24547	21.0283	1.97288e-05	0.000926183
GB54137	0.282712	5.37379	21.0157	1.98282e-05	0.000927255
GB48012	-4.82691	-2.10997	20.9893	2.0038e-05	0.000930561
GB42835	-0.406595	7.38745	20.977	2.01371e-05	0.000930561
GB49016	-2.32612	1.97407	20.9758	2.01466e-05	0.000930561
GB43912	-0.196217	6.0554	20.9684	2.02062e-05	0.000930561
GB45986	-2.14287	2.61927	20.9284	2.05318e-05	0.000941974
GB45549	-0.288188	5.15835	20.9188	2.06107e-05	0.000942027
GB48905	-0.460089	8.7831	20.8444	2.12332e-05	0.00096683
GB40094	-1.81123	-1.03903	20.835	2.13133e-05	0.000966841
GB48527	-0.317689	6.5208	20.7114	2.23952e-05	0.00101213
GB45629	-0.267663	6.7986	20.6715	2.27557e-05	0.0010246
GB49306	-0.270731	7.24779	20.6482	2.29697e-05	0.00102604
GB40089	0.425687	8.25291	20.6481	2.29704e-05	0.00102604
GB40227	-2.23339	3.18557	20.6404	2.30419e-05	0.00102604
GB41910	-0.208195	5.76061	20.6145	2.32827e-05	0.00103297
GB54401	0.657508	2.04314	20.5818	2.35898e-05	0.00104012
GB50322	-0.220867	4.66174	20.5791	2.36156e-05	0.00104012
GB55073	0.622412	4.35085	20.5618	2.37805e-05	0.00104358
GB54673	0.325092	6.41416	20.5371	2.40173e-05	0.00104867
GB45746	-1.60285	5.83222	20.5238	2.41461e-05	0.00104867
GB43700	0.547871	4.16155	20.5228	2.41561e-05	0.00104867
GB52992	0.542669	7.35345	20.5126	2.42548e-05	0.00104919
GB42428	-1.78349	3.0391	20.4308	2.5066e-05	0.00108043
GB41390	-0.543406	5.1255	20.4078	2.52995e-05	0.00108662
GB54011	-1.99973	0.49164	20.3912	2.54689e-05	0.00108793
GB42924	-0.459963	6.28485	20.3872	2.55096e-05	0.00108793
GB43500	-1.7848	4.18636	20.3301	2.61036e-05	0.00110936
GB55443	-0.395608	5.71858	20.3187	2.6223e-05	0.00111054
GB46214	-0.235765	7.53543	20.3018	2.64025e-05	0.00111424
GB40304	0.64621	5.22893	20.2508	2.69512e-05	0.00113345
GB44688	0.287759	4.07354	20.2155	2.73379e-05	0.00114573
GB45049	1.40094	2.25565	20.1859	2.76662e-05	0.00115549
GB43913	-0.649713	3.01643	20.172	2.7822e-05	0.00115801
GB41176	-0.257509	4.71511	20.1365	2.82237e-05	0.00117071
GB49999	-0.291035	8.03723	20.1185	2.843e-05	0.00117524
GB45404	0.373826	5.54557	20.0869	2.87953e-05	0.00118629
GB44412	0.413853	6.62585	20.0703	2.89891e-05	0.00119022
GB43463	0.29069	4.16721	20.054	2.91805e-05	0.00119404
GB51920	-0.670867	3.85241	20.0284	2.94842e-05	0.0012024
GB51238	-0.794541	7.38768	20.0052	2.97623e-05	0.00120967
GB43225	-0.578138	8.37194	19.9969	2.98624e-05	0.00120968
GB44104	-0.238251	8.73014	19.9776	3.00958e-05	0.00121269
GB50034	3.78291	0.292247	19.9743	3.01371e-05	0.00121269
GB55509	-0.955268	1.24532	19.9281	3.07059e-05	0.00123149
GB43088	-0.18221	8.52766	19.8613	3.15485e-05	0.00126111
GB42867	0.648148	6.82424	19.8274	3.19846e-05	0.00127405
GB54503	-0.307601	5.56839	19.8199	3.20827e-05	0.00127405
GB49021	-1.50087	3.09486	19.7955	3.24013e-05	0.0012825
GB45457	0.164677	6.11894	19.7662	3.27893e-05	0.00129154
GB40684	-2.18159	4.34348	19.7621	3.28429e-05	0.00129154
GB51481	0.822769	4.99073	19.7232	3.33656e-05	0.00130785
GB54370	-0.322852	6.26996	19.699	3.36954e-05	0.00131455
GB41127	-1.26228	6.97414	19.6948	3.37536e-05	0.00131455
GB50945	0.255925	5.85594	19.6865	3.3867e-05	0.00131473
GB45512	2.09734	2.51722	19.6665	3.41434e-05	0.00132123
GB41139	-0.29746	6.32803	19.6345	3.45902e-05	0.00133426
GB48577	-0.963021	4.02731	19.6015	3.50586e-05	0.00134803
GB41222	1.29476	5.27691	19.536	3.60053e-05	0.00138005
GB43701	0.582078	1.88577	19.5126	3.63499e-05	0.00138815
GB54951	-0.249916	5.70584	19.5061	3.64459e-05	0.00138815
GB43629	-0.23511	5.91788	19.4834	3.6785e-05	0.00139668
GB45030	0.674013	4.30531	19.4713	3.69667e-05	0.00139919
GB50519	-0.224784	6.30157	19.4444	3.7374e-05	0.0014102
GB46302	2.27451	2.48858	19.4054	3.79729e-05	0.00142835
GB55332	2.05265	-1.02852	19.3917	3.8186e-05	0.00143192
GB49843	1.33849	3.74884	19.3823	3.83326e-05	0.00143298
GB49225	-2.25913	0.0183502	19.3727	3.84826e-05	0.00143346
GB55075	0.279594	6.04594	19.3664	3.85824e-05	0.00143346
GB42838	0.209869	7.41845	19.3446	3.89274e-05	0.00144186
GB41489	-0.20296	5.71405	19.3225	3.92797e-05	0.00145047
GB46395	-0.219551	4.93957	19.2951	3.97219e-05	0.00146235
GB54035	0.236175	6.65968	19.2442	4.05572e-05	0.00148325
GB51833	-0.793262	7.4806	19.2397	4.06322e-05	0.00148325
GB52224	0.915434	3.18835	19.2381	4.06572e-05	0.00148325
GB46268	-0.217771	7.78965	19.217	4.10106e-05	0.00148802
GB43275	0.822011	3.8163	19.2156	4.10336e-05	0.00148802
GB44328	0.540225	4.81982	19.149	4.21669e-05	0.00152138
GB42861	-0.37724	3.3185	19.1468	4.22047e-05	0.00152138
GB44624	-1.01757	1.21364	19.1295	4.25047e-05	0.00152765
GB45189	0.226458	5.98448	19.1209	4.26542e-05	0.00152848
GB53322	1.10902	7.87221	19.1128	4.27959e-05	0.00152904
GB49859	0.207495	6.12846	19.0777	4.34158e-05	0.00154337
GB48697	4.0507	-0.0909602	19.0757	4.34518e-05	0.00154337
GB48134	1.7872	6.29802	19.0549	4.38244e-05	0.00155205
GB55831	1.17952	4.53325	19.0473	4.39607e-05	0.00155234
GB49248	0.982012	6.2666	19.0036	4.47558e-05	0.00157582
GB55656	0.305229	5.05627	18.9878	4.50458e-05	0.00157836
GB50685	0.720596	6.08211	18.9855	4.50885e-05	0.00157836
GB55306	0.429349	4.28396	18.9689	4.53972e-05	0.00158458
GB52468	-0.296577	5.97087	18.9486	4.57764e-05	0.00159323
GB46494	-0.203809	6.16983	18.9359	4.60155e-05	0.00159696
GB40273	0.541231	5.22668	18.9193	4.63308e-05	0.00160331
GB50377	0.544644	6.27506	18.8182	4.82943e-05	0.0016665
GB41003	-0.497111	3.75706	18.7352	4.99727e-05	0.00171952
GB42840	0.289307	8.80515	18.7262	5.01579e-05	0.001721
GB48414	-0.215575	4.8471	18.7025	5.06497e-05	0.00173296
GB45258	-0.240593	7.33286	18.6941	5.08246e-05	0.00173405
GB41911	-0.25567	5.44269	18.6758	5.12087e-05	0.00174225
GB46113	0.426399	7.28407	18.65	5.17573e-05	0.00175598
GB42638	1.37456	2.02283	18.6332	5.21168e-05	0.00176324
GB45391	-0.288843	5.30552	18.6055	5.27142e-05	0.00177848
GB44917	0.510014	6.36686	18.5947	5.29495e-05	0.00178146
GB55070	-0.668801	7.7844	18.5678	5.35416e-05	0.00179377
GB48047	-0.181118	5.21553	18.5646	5.36117e-05	0.00179377
GB44849	0.468805	5.93524	18.5164	5.4688e-05	0.00182474
GB41336	0.276656	3.68343	18.509	5.48557e-05	0.00182531
GB40508	0.510641	2.86771	18.4779	5.55644e-05	0.00184383
GB41686	-0.231123	5.23707	18.4633	5.59002e-05	0.00184621
GB43784	0.43077	5.32633	18.4585	5.60134e-05	0.00184621
GB45099	-0.287141	6.16116	18.455	5.60937e-05	0.00184621
GB53387	1.05963	5.02417	18.4268	5.67511e-05	0.00186279
GB45440	0.699141	5.1449	18.4073	5.72098e-05	0.00187277
GB52345	0.379647	5.96609	18.3446	5.87137e-05	0.00191591
GB45696	0.706012	6.24603	18.3328	5.90009e-05	0.00191591
GB46269	-0.222586	6.77756	18.3327	5.90021e-05	0.00191591
GB48325	1.08537	7.28486	18.271	6.053e-05	0.00196026
GB52705	2.02675	-0.470611	18.2604	6.07958e-05	0.00196362
GB49445	0.380469	3.9652	18.2015	6.22998e-05	0.00200685
GB51060	0.681713	6.20356	18.176	6.29599e-05	0.00202273
GB54971	0.163439	6.0766	18.1521	6.35881e-05	0.00203751
GB43218	0.23693	6.43041	18.0994	6.49938e-05	0.00207706
GB41758	3.16696	0.364941	18.0551	6.62027e-05	0.00210749
GB42784	0.615301	4.04971	18.0517	6.62941e-05	0.00210749
GB50652	-0.222268	7.70916	18.0259	6.70103e-05	0.00212179
GB40267	-0.19909	5.37464	18.0229	6.70943e-05	0.00212179
GB50524	0.305712	5.41191	18.0163	6.7278e-05	0.00212206
GB47679	-0.236838	7.46174	18.0021	6.76766e-05	0.00212909
GB41622	2.45536	-1.02674	17.987	6.81008e-05	0.00213205
GB49473	0.872129	4.54638	17.979	6.83282e-05	0.00213205
GB49738	1.69553	4.05309	17.9782	6.83527e-05	0.00213205
GB41778	-0.321893	6.65268	17.9569	6.89612e-05	0.00213205
GB49099	1.25377	4.20648	17.9526	6.90847e-05	0.00213205
GB45091	1.03377	2.80795	17.9521	6.90965e-05	0.00213205
GB53960	-0.170762	5.31335	17.9501	6.91549e-05	0.00213205
GB51953	1.62011	5.7883	17.9493	6.9179e-05	0.00213205
GB51226	0.212003	6.42859	17.9357	6.95717e-05	0.00213871
GB40795	-0.218011	6.00994	17.9114	7.02794e-05	0.002155
GB46516	-1.45185	3.85291	17.905	7.04648e-05	0.00215523
GB44848	0.493118	4.26828	17.8951	7.07565e-05	0.0021587
GB49705	1.27355	8.04368	17.8658	7.16268e-05	0.00217976
GB47618	2.68514	-2.60864	17.8595	7.18128e-05	0.00217994
GB49757	-0.464788	7.59469	17.8476	7.21696e-05	0.0021853
GB40409	1.64706	3.82597	17.835	7.25521e-05	0.0021914
GB43689	-2.31913	0.82941	17.8232	7.29071e-05	0.00219326
GB47553	-0.211603	6.06063	17.8207	7.29856e-05	0.00219326
GB47209	0.48394	3.74292	17.815	7.31571e-05	0.00219326
GB45082	-0.148267	5.14584	17.8014	7.35743e-05	0.00220033
GB50400	-0.785665	3.13719	17.7646	7.47105e-05	0.0022288
GB44485	0.632695	7.79328	17.7437	7.53648e-05	0.0022428
GB50779	0.200001	5.66007	17.7064	7.65501e-05	0.00227249
GB50074	0.669474	7.51204	17.6942	7.69383e-05	0.00227843
GB50970	-0.3379	7.75364	17.6626	7.79607e-05	0.00230282
GB53186	-0.267043	4.46496	17.6571	7.81423e-05	0.00230282
GB41474	1.13843	1.46045	17.6327	7.89417e-05	0.00232073
GB54556	0.280225	4.72911	17.6078	7.97692e-05	0.00233938
GB41075	0.253617	5.71018	17.5378	8.21376e-05	0.00240302
GB45354	-0.220335	7.69179	17.5211	8.27126e-05	0.00241401
GB41212	2.10857	3.39991	17.4714	8.44521e-05	0.00245886
GB49475	0.757993	5.61107	17.4519	8.51454e-05	0.0024731
GB54296	-0.303194	3.71104	17.4424	8.5486e-05	0.00247511
GB42762	0.790973	7.5374	17.4341	8.57832e-05	0.00247511
GB52803	-0.255335	6.35609	17.4329	8.58278e-05	0.00247511
GB42931	-0.524695	6.86274	17.4166	8.64164e-05	0.00248616
GB47954	-1.98641	-0.996923	17.4101	8.66526e-05	0.00248705
GB44024	3.64351	-0.0824517	17.3888	8.74272e-05	0.00250335
GB49963	-2.33565	7.15384	17.3614	8.84379e-05	0.00252632
GB54301	-0.299515	5.10673	17.3276	8.97042e-05	0.00255646
GB48961	-0.66312	6.00402	17.3216	8.99301e-05	0.00255689
GB41360	1.30708	3.14895	17.2792	9.15426e-05	0.00259664
GB52677	0.180342	6.15425	17.2584	9.23485e-05	0.00261338
GB52429	1.30901	5.62795	17.2519	9.26018e-05	0.00261443
GB55523	0.228635	6.16705	17.2432	9.29377e-05	0.00261445
GB55432	-0.241291	7.51506	17.2408	9.30339e-05	0.00261445
GB45551	0.569786	5.44186	17.1627	9.61379e-05	0.00269542
GB46444	-0.720994	5.96651	17.1326	9.73644e-05	0.0027235
GB50416	0.421822	4.96738	17.1107	9.82681e-05	0.00274245
GB45558	-0.166305	6.59975	17.0948	9.89273e-05	0.00274825
GB43759	-0.40065	5.90318	17.0947	9.89298e-05	0.00274825
GB46188	0.405794	5.54214	17.0403	0.000101223	0.00280441
GB47623	0.462872	3.72617	17.0343	0.000101479	0.00280441
GB53807	0.747204	3.72961	17.0304	0.000101646	0.00280441
GB51054	-0.347726	2.34128	17.0206	0.000102068	0.00280964
GB53670	-0.232809	6.6966	16.9589	0.000104757	0.00287714
GB54361	-1.48182	1.08985	16.9453	0.000105363	0.00288723
GB41161	-0.299917	3.57321	16.9206	0.000106465	0.00291084
GB53565	-1.37051	7.23815	16.9126	0.000106827	0.00291416
GB42560	-0.238925	9.60451	16.8874	0.00010797	0.00293874
GB50478	4.29138	-2.11901	16.8396	0.000110171	0.0029897
GB54729	-0.495895	2.46279	16.8361	0.000110336	0.0029897
GB55584	0.24205	5.63366	16.7683	0.000113547	0.00306491
GB55976	0.721906	5.00094	16.7668	0.000113618	0.00306491
GB50585	1.03656	3.45154	16.7472	0.000114562	0.00308349
GB48321	-0.680182	7.86263	16.7355	0.000115131	0.00309194
GB49871	-0.195178	7.8821	16.7102	0.000116371	0.00311834
GB55811	-0.222895	5.87337	16.6761	0.000118065	0.00315673
GB53397	-0.551383	6.3363	16.6562	0.000119064	0.00317644
GB40299	1.22189	0.609631	16.6465	0.000119557	0.00318258
GB47741	-0.16604	7.33296	16.6335	0.000120215	0.00319309
GB53721	0.512444	6.59921	16.6177	0.000121022	0.00320748
GB51068	1.78428	4.77604	16.6026	0.000121801	0.00320875
GB45982	-0.529871	4.44857	16.6022	0.00012182	0.00320875
GB49107	0.202528	5.33229	16.6014	0.000121865	0.00320875
GB52762	-0.233114	5.57464	16.5892	0.000122496	0.00321838
GB45275	0.247581	4.38126	16.57	0.000123498	0.00323767
GB53271	0.186041	4.47398	16.5559	0.000124236	0.00325
GB44347	0.176798	6.35475	16.5337	0.000125415	0.0032717
GB55873	-0.248857	5.82094	16.5301	0.000125606	0.0032717
GB48966	-1.47658	4.02099	16.5004	0.000127199	0.00330608
GB45661	-0.224822	5.1532	16.4847	0.000128053	0.00332116
GB48429	-0.219102	6.43115	16.4766	0.000128493	0.00332544
GB49770	-0.830726	0.489976	16.4643	0.00012917	0.00333583
GB52679	0.443082	6.1222	16.4216	0.000131532	0.0033896
GB47995	-0.523633	5.29552	16.4025	0.000132608	0.00341008
GB52075	0.193834	5.18393	16.3706	0.00013442	0.00344935
GB46419	0.638406	6.06644	16.3573	0.000135179	0.00346149
GB46253	0.282119	7.51653	16.3461	0.000135828	0.00347078
GB54929	-0.166604	6.59201	16.3273	0.000136918	0.00349127
GB41982	0.183931	4.94568	16.313	0.000137753	0.00350517
GB46567	-0.15437	6.67844	16.2705	0.000140274	0.00356184
GB40315	0.829725	1.65021	16.2611	0.000140837	0.00356865
GB42293	-0.618661	2.53732	16.2382	0.000142217	0.0035961
GB55782	-0.211414	5.88446	16.2315	0.000142622	0.00359883
GB50472	-0.231265	4.08703	16.226	0.000142962	0.0035999
GB50872	-0.230491	3.90803	16.2185	0.000143419	0.00360392
GB54443	-0.442152	3.04182	16.1961	0.000144796	0.00363099
GB55568	-0.232069	5.51029	16.1863	0.000145401	0.00363863
GB45864	-0.153601	6.88197	16.1439	0.000148059	0.0036968
GB55282	-0.172181	5.29081	16.1395	0.000148336	0.0036968
GB45265	0.349356	8.97772	16.1308	0.000148889	0.00370297
GB55417	0.223952	6.37079	16.1214	0.000149489	0.00370474
GB47604	-0.27206	5.99799	16.1201	0.000149572	0.00370474
GB55303	-0.130355	6.90491	16.1063	0.000150457	0.00371904
GB52846	0.612979	4.78857	16.0917	0.000151397	0.00373466
GB53566	-0.241122	6.80788	16.0778	0.000152297	0.00374922
GB51798	0.523176	4.57648	16.0502	0.000154107	0.0037861
GB50892	-0.867063	3.81446	16.019	0.000156174	0.00382911
GB41359	-0.222551	5.87245	15.9959	0.000157724	0.00384541
GB40566	1.23339	2.50743	15.9911	0.000158049	0.00384541
GB42253	0.923787	1.53973	15.9902	0.000158112	0.00384541
GB40410	-0.292583	6.08848	15.9827	0.000158619	0.00384541
GB48360	0.235145	5.53	15.9794	0.000158846	0.00384541
GB45731	-0.238795	6.66817	15.9752	0.000159128	0.00384541
GB45194	0.259394	3.59676	15.9732	0.000159264	0.00384541
GB48489	-0.483097	6.93494	15.9715	0.000159379	0.00384541
GB49093	0.40251	4.74649	15.9105	0.000163599	0.00393938
GB51478	0.264997	4.75203	15.8928	0.000164843	0.00396146
GB55643	-0.250981	7.35217	15.8801	0.000165743	0.00397521
GB50183	-0.289592	8.36506	15.8738	0.000166194	0.00397815
GB51658	-0.204046	4.91726	15.8657	0.000166769	0.00398296
GB52456	0.206657	4.41062	15.8618	0.000167053	0.00398296
GB52652	0.288307	3.39744	15.8478	0.000168058	0.00399906
GB51116	0.285051	3.50025	15.8426	0.000168431	0.00400007
GB48536	-0.159437	7.19581	15.7563	0.000174787	0.0041429
GB47563	-1.70092	5.30277	15.7497	0.000175285	0.00414659
GB53695	-0.34142	7.5706	15.744	0.000175713	0.00414861
GB40639	-2.00316	4.00558	15.7288	0.000176868	0.00416776
GB54691	-0.241904	5.00444	15.7135	0.000178033	0.00418707
GB42637	1.32504	2.96809	15.6916	0.000179719	0.00421851
GB42106	-0.149177	5.93537	15.6745	0.000181039	0.00423226
GB53247	-0.222848	6.88514	15.6711	0.000181308	0.00423226
GB53389	-0.216951	7.16164	15.6705	0.000181353	0.00423226
GB40928	0.221829	5.89512	15.6527	0.000182746	0.00425658
GB53839	-1.70678	2.12964	15.6224	0.000185147	0.00430422
GB45476	-0.239386	5.78175	15.6041	0.000186609	0.0043299
GB44418	0.168796	5.44389	15.5755	0.000188917	0.00436725
GB42177	1.72737	2.75353	15.5753	0.00018894	0.00436725
GB51106	-0.244821	4.83411	15.5702	0.000189349	0.00436837
GB54748	-0.203449	6.34045	15.5526	0.000190796	0.00439338
GB50230	-0.209742	6.4844	15.5175	0.000193698	0.00445173
GB55536	-0.46199	3.5078	15.5108	0.000194263	0.00445628
GB47974	-0.951145	7.49882	15.483	0.000196603	0.00450142
GB46921	-0.327415	6.38872	15.4721	0.000197526	0.00451402
GB43005	-1.07645	7.24309	15.4657	0.000198076	0.00451808
GB49589	-0.162224	4.90337	15.4554	0.000198954	0.00452957
GB48255	-0.258654	5.60213	15.4355	0.000200674	0.00456016
GB47303	0.577949	8.71265	15.4228	0.000201771	0.0045765
GB51999	-0.168872	6.58218	15.4091	0.000202967	0.00459503
GB47423	-0.540436	5.87094	15.4025	0.000203551	0.00459964
GB42188	0.314337	7.63533	15.3699	0.000206439	0.00464791
GB46310	2.70456	2.17417	15.3697	0.000206454	0.00464791
GB42448	-0.197245	6.23644	15.3541	0.000207852	0.0046707
GB49471	-0.267896	6.27154	15.3365	0.000209438	0.00469761
GB41568	1.17992	3.56205	15.3213	0.000210822	0.00471779
GB47430	-0.161163	7.06153	15.318	0.000211117	0.00471779
GB42155	0.154538	5.06727	15.3001	0.000212755	0.00474564
GB55034	0.930209	2.40285	15.295	0.000213227	0.00474744
GB46186	-0.98138	0.943557	15.2754	0.000215041	0.00477355
GB44797	0.545418	1.95077	15.2739	0.000215188	0.00477355
GB42698	0.276239	4.0233	15.2661	0.000215912	0.00478084
GB48691	1.54441	-0.770918	15.2407	0.000218299	0.00482156
GB40683	-1.97926	3.21103	15.2381	0.000218547	0.00482156
GB50460	0.280914	4.42416	15.222	0.000220071	0.00484636
GB50272	-0.451102	7.65236	15.2033	0.000221864	0.00487698
GB53838	-1.57978	1.71885	15.1457	0.000227468	0.00499111
GB48382	-0.386248	6.24064	15.1078	0.000231238	0.00506465
GB42215	-0.686375	1.81222	15.0826	0.000233778	0.00511104
GB41118	0.551588	3.14933	15.0607	0.000236003	0.0051504
GB48566	-0.136136	5.84251	15.0315	0.000239017	0.00519985
GB40388	-0.219101	4.77468	15.0305	0.000239128	0.00519985
GB43855	-0.15444	7.77855	15.0073	0.000241545	0.005243
GB43617	-0.278619	5.32209	14.9889	0.000243481	0.00526862
GB47729	0.533471	3.59264	14.9878	0.000243596	0.00526862
GB46842	-2.18303	1.61964	14.977	0.000244739	0.00528393
GB45403	0.403695	4.96339	14.949	0.000247741	0.00533923
GB55480	0.508954	6.118	14.9389	0.000248829	0.00535314
GB52893	-0.186934	7.75138	14.8839	0.000254851	0.00547298
GB41149	0.591699	2.45114	14.8744	0.00025591	0.00548599
GB53190	0.283593	4.0515	14.8417	0.000259576	0.0055462
GB44444	-0.216002	5.04557	14.8412	0.000259635	0.0055462
GB54391	-0.314025	5.38514	14.7838	0.000266213	0.00567671
GB40237	-0.120892	8.37569	14.7735	0.000267411	0.00569223
GB51541	0.170176	5.13987	14.753	0.000269811	0.00573326
GB42223	-0.174207	6.51144	14.7458	0.000270654	0.00574109
GB50718	-0.215339	3.83299	14.7187	0.000273877	0.00579186
GB42036	-0.168717	6.03043	14.7176	0.000274004	0.00579186
GB49702	-0.214793	5.42595	14.7044	0.000275591	0.00581525
GB49857	0.951699	7.51468	14.6927	0.000277003	0.0058349
GB50337	0.303736	4.51546	14.6861	0.000277799	0.00584149
GB43512	-1.13374	4.28197	14.6723	0.000279485	0.00586677
GB43171	-0.370844	6.35564	14.6601	0.000280969	0.00588771
GB54441	0.564861	4.52514	14.6497	0.000282249	0.00590431
GB44482	0.222073	8.97393	14.6184	0.000286136	0.0059753
GB41447	0.40349	5.45535	14.5906	0.000289635	0.00603796
GB44841	-0.584048	5.99806	14.5379	0.000296393	0.00616823
GB49166	-1.46733	3.84349	14.5185	0.000298916	0.00621006
GB54183	-0.219006	5.47438	14.4979	0.000301625	0.00625562
GB51508	-0.134265	5.03606	14.4824	0.000303675	0.00628737
GB53576	-2.85089	7.42935	14.4601	0.000306655	0.00633823
GB54862	-0.332192	6.80781	14.4399	0.000309375	0.00638356
GB41917	-1.03629	4.58311	14.4263	0.000311229	0.0064109
GB53037	-0.424717	4.50202	14.4138	0.000312935	0.0064351
GB48384	-0.194556	4.87342	14.3994	0.000314917	0.00646487
GB53416	-0.243049	5.08143	14.3839	0.000317065	0.00649796
GB52904	0.213393	5.34539	14.3621	0.000320119	0.00654945
GB53031	-0.216938	5.67098	14.3466	0.000322297	0.00657875
GB47905	-0.425573	4.90116	14.3442	0.000322637	0.00657875
GB42676	-0.209872	4.37927	14.3308	0.000324546	0.00660655
GB47777	0.903681	-0.313411	14.3256	0.000325283	0.00661045
GB46038	0.493145	4.58047	14.3106	0.000327436	0.00663823
GB48505	-0.827178	5.57468	14.3065	0.000328026	0.00663823
GB51134	0.383948	7.31687	14.3024	0.000328616	0.00663823
GB40456	-0.197368	5.52485	14.3008	0.000328842	0.00663823
GB53424	-0.315714	6.38867	14.2946	0.00032974	0.00664528
GB52396	2.31477	0.912397	14.2784	0.000332102	0.00668176
GB53950	-0.217585	3.79842	14.2661	0.000333902	0.00670314
GB50679	0.16123	8.03468	14.2636	0.000334271	0.00670314
GB42868	0.725114	2.68223	14.255	0.000335529	0.00671723
GB43263	1.6399	3.07319	14.2506	0.000336182	0.0067192
GB54603	0.281163	4.37675	14.2297	0.000339288	0.0067701
GB49806	1.23399	5.56672	14.2175	0.000341107	0.0067903
GB55713	-0.977898	-1.89764	14.2154	0.000341421	0.0067903
GB50636	-0.998853	0.956629	14.1911	0.000345087	0.00684143
GB54701	-0.194155	6.84155	14.1897	0.000345302	0.00684143
GB43231	-0.868858	5.68084	14.1872	0.000345687	0.00684143
GB53656	-0.132582	5.2638	14.1795	0.000346852	0.0068533
GB44323	1.11787	1.32841	14.1752	0.000347512	0.00685515
GB43195	0.224297	7.67773	14.1643	0.000349178	0.00687682
GB41266	-0.316121	5.26926	14.154	0.000350771	0.00689697
GB46322	-0.211179	5.83653	14.1093	0.000357735	0.00701488
GB54369	-0.272319	6.09518	14.1059	0.000358276	0.00701488
GB49224	0.546462	4.72429	14.1045	0.000358505	0.00701488
GB42845	-0.142842	6.16882	14.0889	0.00036097	0.00705172
GB47091	0.839901	6.85538	14.0843	0.000361709	0.00705478
GB48372	0.281028	4.08313	14.0402	0.0003688	0.00718152
GB48931	-0.803338	4.28451	14.026	0.000371122	0.00721276
GB42875	0.199522	7.00646	14.0213	0.000371885	0.00721276
GB54423	-0.201216	7.67346	14.0195	0.000372191	0.00721276
GB49883	0.318143	5.38624	13.9766	0.000379301	0.00731841
GB48244	-0.220818	6.12278	13.9722	0.000380039	0.00731841
GB54658	0.215946	6.78932	13.9714	0.000380171	0.00731841
GB51428	0.93787	4.11272	13.9685	0.00038065	0.00731841
GB42648	-0.293788	6.78701	13.9685	0.000380664	0.00731841
GB44305	0.167445	7.04018	13.9337	0.000386547	0.00741645
GB49632	-0.129075	7.58886	13.9311	0.000386988	0.00741645
GB55268	0.354784	6.10492	13.9188	0.000389095	0.00744505
GB42564	0.147288	6.42676	13.9082	0.000390928	0.00746832
GB49965	0.587769	3.05496	13.88	0.000395836	0.00754205
GB42897	1.9473	1.86359	13.8789	0.000396032	0.00754205
GB40462	-0.23867	7.74845	13.8633	0.000398767	0.00758221
GB47771	-1.45486	-0.286099	14.1298	0.00040011	0.00759581
GB52531	-0.206538	7.00719	13.8349	0.000403798	0.00764543
GB53317	0.166153	4.48588	13.8339	0.000403986	0.00764543
GB41608	0.178325	5.14906	13.8233	0.00040588	0.0076693
GB42415	-0.221802	3.4863	13.8141	0.000407543	0.00768872
GB45719	0.190718	5.77543	13.7909	0.000411739	0.00773788
GB40766	0.246517	6.04735	13.7899	0.000411921	0.00773788
GB51482	0.756168	7.70449	13.7891	0.000412065	0.00773788
GB40868	-0.203853	7.73814	13.7851	0.000412805	0.00773978
GB50049	-0.390406	2.92027	13.7811	0.000413536	0.00774149
GB48350	-0.267361	6.01874	13.7695	0.000415673	0.00776949
GB50800	-1.21657	3.8491	13.7596	0.000417495	0.00779153
GB51534	-0.250147	4.5308	13.7498	0.00041931	0.00781337
GB51619	0.415422	6.73085	13.6909	0.000430389	0.00800107
GB42071	0.224822	5.39805	13.6893	0.000430705	0.00800107
GB46696	0.427057	7.69523	13.6833	0.000431855	0.00801014
GB54634	0.403714	5.51945	13.6596	0.000436411	0.00808227
GB50338	0.208027	4.03484	13.6442	0.000439399	0.00811821
GB50857	0.317991	6.58129	13.6427	0.000439692	0.00811821
GB53823	-0.207471	5.08573	13.6365	0.000440905	0.00812822
GB40779	-0.282854	8.08343	13.6273	0.000442708	0.00814906
GB46007	-1.26906	0.103082	13.6177	0.000444599	0.00817144
GB55011	-0.196558	5.30535	13.596	0.000448905	0.00822594
GB44498	0.375422	5.23016	13.5959	0.000448922	0.00822594
GB49712	-0.309221	2.61729	13.5863	0.000450851	0.0082488
GB44607	-0.855179	0.576336	13.5807	0.000451974	0.00825688
GB40083	-0.272349	3.97016	13.5202	0.000464294	0.00846918
GB46795	-0.479505	7.10793	13.5136	0.000465643	0.00848101
GB41741	-0.29093	6.45062	13.5024	0.000467979	0.00850253
GB45135	0.197007	5.01865	13.5012	0.000468229	0.00850253
GB51688	0.830937	4.41449	13.4723	0.000474278	0.00859948
GB49768	0.424286	5.20647	13.4609	0.000476698	0.00862498
GB51822	-0.169164	5.037	13.459	0.000477109	0.00862498
GB55971	0.175214	5.85179	13.4527	0.000478449	0.00863399
GB52727	-0.200432	4.00016	13.4498	0.000479069	0.00863399
GB43750	-0.274814	4.57773	13.4466	0.000479745	0.00863399
GB44596	0.723879	5.017	13.4346	0.000482316	0.00865813
GB42187	0.527258	3.10667	13.4336	0.000482516	0.00865813
GB41002	-0.470612	2.07844	13.4289	0.000483529	0.00866346
GB42063	0.33228	3.8609	13.3975	0.00049034	0.00877251
GB44059	-0.286279	4.84235	13.3889	0.00049224	0.00879076
GB41249	0.229126	3.3368	13.3863	0.000492811	0.00879076
GB48100	1.70069	3.0501	13.3665	0.000497166	0.0088554
GB50121	-0.626882	9.55218	13.3623	0.000498097	0.00885895
GB53201	-0.233736	4.86389	13.3159	0.000508511	0.00903092
GB50957	0.236342	8.2263	13.3081	0.000510291	0.00903887
GB44506	0.233616	4.80721	13.3074	0.000510452	0.00903887
GB43427	0.245822	5.20546	13.2952	0.000513236	0.00907491
GB49271	-2.57466	-1.4401	13.957	0.000517907	0.00913316
GB53030	0.257535	4.57749	13.2743	0.000518039	0.00913316
GB52334	1.33684	-1.74328	13.2551	0.000522507	0.00919855
GB48169	0.165916	6.1848	13.2473	0.000524335	0.00921734
GB46263	-0.128095	7.58354	13.2369	0.000526759	0.00924654
GB40401	0.290642	5.29118	13.2284	0.000528778	0.00925903
GB50188	0.318652	4.58334	13.2274	0.000529	0.00925903
GB43132	-0.223095	5.17226	13.2214	0.000530434	0.00927073
GB43020	0.73303	1.38358	13.2126	0.000532527	0.00927313
GB52750	-0.39988	2.47392	13.2118	0.000532713	0.00927313
GB50252	-0.199016	7.95342	13.2111	0.000532868	0.00927313
GB49018	-1.66304	1.746	13.2001	0.000535503	0.0092941
GB53702	0.221499	4.28471	13.1996	0.000535608	0.0092941
GB45705	0.299482	8.83298	13.1795	0.000540461	0.00936373
GB53939	-0.179405	3.9569	13.1766	0.000541167	0.00936373
GB41115	0.49613	5.56817	13.1695	0.000542869	0.00937978
GB43417	-0.253976	4.29643	13.148	0.000548117	0.00945191
GB51799	-2.1248	3.06959	13.146	0.000548604	0.00945191
GB55074	0.233246	7.24624	13.1242	0.00055398	0.00953097
GB53333	-0.17402	9.41941	13.1127	0.000556857	0.00956378
GB52076	0.410166	1.22054	13.1088	0.000557823	0.00956378
GB48188	0.236341	4.55034	13.1071	0.000558256	0.00956378
GB44911	0.412897	1.97641	13.0967	0.000560853	0.00957695
GB44520	-0.293751	7.81424	13.0948	0.000561321	0.00957695
GB47418	0.176012	7.46024	13.0945	0.000561397	0.00957695
GB45261	-0.234283	7.55397	13.0875	0.000563165	0.00959361
GB48919	0.973544	5.44565	13.0783	0.0005655	0.00961986
GB44037	-0.219462	5.94039	13.0731	0.000566802	0.00962848
GB49594	0.225696	5.11683	13.0686	0.000567965	0.00963472
GB50479	2.9506	-1.18918	13.0625	0.000569505	0.0096369
GB40654	0.160906	7.21219	13.0618	0.000569684	0.0096369
GB50438	0.949643	6.28392	13.0374	0.000575952	0.00972933
GB43611	1.09139	2.23161	13.0307	0.000577684	0.009745
GB43391	0.272851	5.0053	13.0207	0.000580271	0.00977502
GB48172	-0.150952	5.48309	13.0036	0.000584754	0.00983685
GB41234	-0.196553	4.68542	12.9985	0.000586075	0.00984541
GB41065	-0.762161	8.64443	12.9904	0.000588205	0.00985536
GB54208	-0.197834	5.7777	12.9901	0.000588295	0.00985536
GB50728	-0.217867	4.35304	12.9849	0.000589679	0.0098649
GB46440	-0.19571	5.27129	12.9778	0.000591546	0.00988248
GB50302	-0.339734	5.4171	12.9747	0.000592364	0.00988252
GB45886	-0.159027	5.57698	12.9707	0.000593436	0.0098868
GB45348	-0.177535	9.87756	12.9643	0.000595152	0.00990005
GB45018	-0.155923	5.41726	12.9616	0.000595867	0.00990005
GB44432	-0.206742	3.3363	12.9399	0.000601705	0.00998335
GB45054	0.686312	4.76125	12.9115	0.000609425	0.0100976
GB53753	-0.304763	5.94608	12.8966	0.000613494	0.0101512
GB49249	-0.264308	4.4439	12.8851	0.000616684	0.01019
GB46032	-0.196528	8.6414	12.8646	0.000622398	0.0102686
GB50155	1.37771	2.79626	12.8619	0.000623138	0.0102686
GB40302	-0.235887	7.93997	12.8419	0.000628777	0.0103223
GB42527	-0.606596	2.25702	12.84	0.000629301	0.0103223
GB47573	-0.150785	7.34158	12.8385	0.000629739	0.0103223
GB43702	0.424884	4.67402	12.8383	0.000629803	0.0103223
GB40073	-0.217467	5.89699	12.8352	0.00063066	0.0103224
GB42431	-0.56839	5.56236	12.8196	0.000635123	0.0103814
GB42244	0.467595	5.71158	12.8147	0.000636513	0.0103901
GB54374	0.405924	3.98042	12.8084	0.000638328	0.0104057
GB45614	-1.92512	3.34029	12.784	0.000645379	0.0105019
GB43415	1.22797	0.898247	12.7819	0.000645965	0.0105019
GB48533	0.14965	7.92587	12.7683	0.00064994	0.0105524
GB47474	-0.340913	5.70775	12.7633	0.000651398	0.0105619
GB40971	1.31569	3.96918	12.7572	0.00065321	0.0105718
GB42829	-0.542621	7.55779	12.7553	0.000653752	0.0105718
GB41423	0.158133	6.36018	12.7461	0.000656484	0.010589
GB45195	0.36945	4.75333	12.7458	0.000656567	0.010589
GB43437	-0.207842	4.85805	12.7408	0.000658042	0.0105974
GB49515	0.32628	6.43304	12.7362	0.000659401	0.0105974
GB48818	-0.161623	5.4202	12.7352	0.000659712	0.0105974
GB52765	0.579694	4.03692	12.727	0.000662148	0.0106224
GB51276	0.46679	4.99259	12.7067	0.000668239	0.010706
GB43823	-1.49088	5.4073	12.6926	0.000672493	0.0107437
GB51881	1.34443	-0.163796	12.6903	0.00067318	0.0107437
GB45981	-1.22596	-0.671817	12.6901	0.000673253	0.0107437
GB52999	0.427192	9.2048	12.6796	0.000676451	0.0107801
GB54755	-0.953312	3.33796	12.6767	0.000677321	0.0107801
GB43359	0.876476	1.79744	12.672	0.000678761	0.0107801
GB41980	-0.138634	5.72186	12.6709	0.000679097	0.0107801
GB51432	-0.294705	5.5444	12.6664	0.000680468	0.0107877
GB41128	-0.184404	6.31792	12.6474	0.000686336	0.0108606
GB48331	0.448006	4.63538	12.6457	0.000686859	0.0108606
GB40139	1.43042	2.7938	12.6428	0.00068776	0.0108607
GB41666	0.307165	3.58674	12.6161	0.000696107	0.0109782
GB40356	0.38979	4.76849	12.588	0.000704977	0.0111036
GB45738	-0.187031	6.26923	12.5808	0.000707286	0.0111088
GB46601	-0.902478	6.99177	12.5785	0.000708003	0.0111088
GB48086	0.306816	5.11638	12.5784	0.000708061	0.0111088
GB45535	-0.164425	5.37363	12.5713	0.000710312	0.0111298
GB48189	0.182013	5.83669	12.5567	0.000715016	0.011189
GB41788	0.332592	2.49789	12.5387	0.000720874	0.0112661
GB54998	0.408127	8.05533	12.5317	0.000723155	0.0112872
GB47725	0.56402	1.01436	12.5066	0.000731401	0.0114012
GB45033	0.581796	1.40652	12.4915	0.000736399	0.0114644
GB52095	0.28732	5.7878	12.477	0.000741262	0.0115117
GB49394	-0.939492	4.19839	12.4758	0.000741644	0.0115117
GB41041	-0.796507	-0.247864	12.4739	0.000742291	0.0115117
GB46006	-0.406945	4.71685	12.4633	0.000745866	0.0115523
GB44823	1.16125	-1.20964	12.7072	0.000747722	0.0115663
GB53452	0.31551	2.91193	12.4539	0.000749036	0.0115718
GB49416	-0.823356	1.26356	12.4258	0.000758638	0.0116933
GB43098	-0.374517	6.07375	12.4252	0.000758832	0.0116933
GB49504	2.67877	6.00635	12.3906	0.000770835	0.0118498
GB44870	-0.161745	5.82992	12.3903	0.000770944	0.0118498
GB41368	0.259516	4.92152	12.3813	0.000774088	0.0118831
GB54334	-0.473663	3.32653	12.3712	0.000777646	0.0119226
GB47299	-0.388823	8.93183	12.3657	0.000779566	0.0119369
GB54330	-0.171672	5.41801	12.3625	0.000780707	0.0119393
GB42366	-0.229818	3.86041	12.3525	0.000784234	0.0119767
GB48309	-0.197577	6.42057	12.35	0.000785134	0.0119767
GB43824	0.247873	3.79394	12.3182	0.000796544	0.0121355
GB54756	-0.800575	5.38055	12.3111	0.000799105	0.0121359
GB41028	-0.223515	10.2187	12.3103	0.000799416	0.0121359
GB48576	-0.793298	3.1721	12.3098	0.000799576	0.0121359
GB42190	-0.231499	4.57417	12.2982	0.000803811	0.0121849
GB50815	-0.209693	4.93841	12.2784	0.000811069	0.0122796
GB50113	0.198435	6.28557	12.2268	0.000830274	0.0125453
GB50980	-0.139244	5.84904	12.2257	0.000830694	0.0125453
GB42866	0.558234	8.69488	12.2113	0.000836154	0.0126029
GB44576	-0.277444	8.00962	12.2102	0.000836584	0.0126029
GB49261	1.08568	-0.087875	12.1962	0.0008419	0.0126658
GB44077	-0.197066	4.91028	12.1937	0.000842855	0.0126658
GB51462	-0.158384	5.44233	12.1899	0.000844324	0.0126722
GB46050	0.19946	3.61649	12.1848	0.000846295	0.012686
GB51261	0.53437	3.32515	12.1735	0.000850642	0.0127355
GB53043	-0.410404	7.216	12.1518	0.000859096	0.0128308
GB43875	-0.193065	4.91799	12.1517	0.000859129	0.0128308
GB50686	0.567368	6.78385	12.1439	0.000862201	0.0128608
GB55765	-0.698859	8.36579	12.1334	0.000866318	0.0129063
GB53080	-0.153024	6.62091	12.121	0.000871227	0.0129485
GB48652	-0.25418	5.86735	12.1208	0.000871285	0.0129485
GB48102	-0.281921	7.38671	12.1127	0.000874515	0.0129805
GB41642	-0.531954	4.90011	12.1038	0.00087806	0.0130071
GB44483	0.140702	7.27265	12.1028	0.000878449	0.0130071
GB43635	-0.176633	5.83797	12.0985	0.000880188	0.0130169
GB43916	0.79899	0.577891	12.0815	0.000887036	0.0130933
GB51979	1.11105	4.22063	12.0803	0.00088752	0.0130933
GB46604	-0.166524	5.19167	12.0572	0.000896897	0.0132013
GB54537	0.546371	6.82558	12.0569	0.000897017	0.0132013
GB49078	1.55856	6.74682	12.0511	0.000899406	0.0132204
GB55438	0.266873	5.06432	12.0437	0.000902453	0.0132491
GB45429	0.152711	5.0918	12.0272	0.000909253	0.0133328
GB43633	-0.261317	4.38526	12.0142	0.000914651	0.0133957
GB43293	0.553647	9.00705	12.006	0.000918096	0.0134299
GB49307	-0.183075	4.80903	11.9918	0.000924046	0.0135007
GB44131	-0.222306	4.91666	11.9806	0.000928793	0.0135537
GB42300	0.463766	5.67595	11.9758	0.000930834	0.0135671
GB47405	-0.216543	8.55821	11.9546	0.000939863	0.0136822
GB51800	-0.293116	5.09001	11.9507	0.000941546	0.0136843
GB42677	-0.176147	5.42936	11.949	0.000942261	0.0136843
GB46594	0.137849	5.3744	11.9358	0.000947978	0.0137508
GB48251	0.30618	6.66364	11.928	0.000951354	0.0137832
GB44983	-0.263791	6.71519	11.924	0.000953095	0.013792
GB52596	0.262766	5.68412	11.9189	0.000955303	0.0138074
GB50853	0.19296	7.02456	11.9135	0.000957653	0.0138249
GB44834	1.35141	2.62093	11.908	0.000960073	0.0138433
GB45506	-0.224681	3.83806	11.8876	0.000969048	0.0139561
GB54439	0.281873	7.94651	11.8776	0.000973506	0.0140037
GB41564	1.052	3.28315	11.8698	0.000976979	0.014037
GB42168	-0.250531	6.86346	11.8604	0.00098119	0.0140808
GB51144	0.329764	4.62206	11.8491	0.000986262	0.0141368
GB44746	0.192245	4.23928	11.8455	0.000987887	0.0141434
GB46580	0.176022	3.98135	11.8424	0.000989294	0.0141468
GB52294	1.80051	0.525392	11.8361	0.000992141	0.0141708
GB42733	-1.01041	1.65118	11.8271	0.000996261	0.0142129
GB47378	0.355142	4.21155	11.8144	0.00100204	0.0142784
GB42401	0.256846	6.74528	11.7908	0.00101296	0.0144172
GB54379	-0.174167	4.54135	11.7532	0.00103055	0.014642
GB50558	-0.173516	6.37702	11.7501	0.00103201	0.014642
GB40892	-0.197881	5.24176	11.7493	0.00103239	0.014642
GB46472	1.77328	0.799322	11.7437	0.00103504	0.0146624
GB49076	0.259568	7.00443	11.7376	0.00103792	0.0146861
GB50911	0.620466	6.61208	11.718	0.00104729	0.0148014
GB50013	-0.671139	4.39412	11.7126	0.00104989	0.0148208
GB44439	-0.12272	6.78504	11.6931	0.00105934	0.0149368
GB41297	2.67089	0.742868	11.685	0.00106323	0.0149743
GB51046	-0.253012	5.95847	11.6734	0.00106891	0.0150367
GB52215	0.924897	-0.594663	11.6672	0.00107197	0.0150624
GB52767	0.52964	5.18795	11.6623	0.00107438	0.0150787
GB49356	-0.257295	6.6458	11.6594	0.00107583	0.0150816
GB50145	0.187553	6.44038	11.6534	0.00107877	0.0151052
GB46774	0.344976	7.12732	11.6409	0.00108498	0.0151746
GB41667	0.273809	4.94453	11.6282	0.00109132	0.015237
GB55842	0.425382	4.04464	11.627	0.00109195	0.015237
GB46770	2.00817	0.0314834	11.6176	0.00109667	0.015269
GB45753	1.55019	3.25648	11.6174	0.00109676	0.015269
GB41221	1.28046	1.57678	11.5785	0.00111653	0.0155263
GB51138	0.869687	0.723789	11.5743	0.00111867	0.0155311
GB55370	0.727719	7.02518	11.5722	0.00111978	0.0155311
GB42064	0.312691	4.83184	11.5685	0.00112166	0.0155311
GB52686	-0.191687	4.71016	11.566	0.00112297	0.0155311
GB46339	-0.19826	6.44747	11.5654	0.00112329	0.0155311
GB48483	0.637904	4.10386	11.5593	0.00112643	0.0155508
GB43239	0.813613	7.13299	11.5577	0.00112728	0.0155508
GB41544	0.548823	2.49493	11.5417	0.00113558	0.0156475
GB55288	-0.161089	7.38365	11.5241	0.0011448	0.0157566
GB46995	-3.81594	-2.18044	11.5189	0.00114753	0.0157586
GB43706	-0.17557	6.06943	11.5179	0.00114807	0.0157586
GB44294	-0.371363	1.88084	11.5157	0.00114924	0.0157586
GB41644	0.847985	0.543165	11.514	0.00115015	0.0157586
GB44429	-0.107025	7.16294	11.5088	0.00115288	0.0157631
GB42976	0.528437	8.64233	11.5066	0.00115405	0.0157631
GB45225	-0.16009	7.71674	11.506	0.00115438	0.0157631
GB47925	-0.144113	7.44157	11.4898	0.001163	0.0158629
GB49091	1.06304	1.30522	11.4669	0.00117537	0.0159816
GB48597	-0.196877	6.79405	11.4663	0.00117564	0.0159816
GB41162	0.597601	3.25665	11.4649	0.00117642	0.0159816
GB48763	0.597859	2.54182	11.4639	0.00117698	0.0159816
GB48875	1.66859	1.89729	11.4484	0.00118542	0.0160782
GB41892	0.712107	1.94677	11.4359	0.00119225	0.0161205
GB46045	0.474998	2.94682	11.4348	0.00119284	0.0161205
GB52835	-1.57418	-1.47213	11.4336	0.00119353	0.0161205
GB49955	-0.163022	6.78941	11.433	0.00119386	0.0161205
GB55706	-1.31812	4.46483	11.4092	0.00120699	0.016269
GB44857	-1.63173	0.144333	11.4078	0.0012078	0.016269
GB50098	0.752107	2.88724	11.4052	0.00120924	0.016269
GB48440	0.248398	3.37575	11.4034	0.00121023	0.016269
GB53304	0.774048	3.63126	11.3988	0.00121283	0.0162776
GB49666	-0.137587	4.1154	11.3974	0.00121357	0.0162776
GB48438	1.60334	1.55335	11.3926	0.00121628	0.016296
GB51898	0.667344	7.01582	11.3884	0.00121865	0.0163097
GB42541	0.40607	5.41998	11.3837	0.0012213	0.0163271
GB54164	-0.494341	8.0332	11.3798	0.00122348	0.0163382
GB48377	0.211201	6.89634	11.3638	0.00123254	0.0164275
GB45662	-0.130106	5.53911	11.3632	0.00123288	0.0164275
GB49709	-0.311786	2.64968	11.3556	0.00123722	0.0164646
GB46325	0.37778	6.44423	11.3536	0.00123838	0.0164646
GB50858	0.324768	2.98369	11.3144	0.00126096	0.0167465
GB42975	0.728152	4.66251	11.3083	0.00126453	0.0167568
GB41823	0.276765	2.63495	11.306	0.00126586	0.0167568
GB50851	-0.303046	5.80531	11.3059	0.00126589	0.0167568
GB50808	-0.27024	3.28968	11.2959	0.00127178	0.0168164
GB55730	0.519558	7.97725	11.2822	0.00127985	0.0169047
GB44380	-1.05376	2.47202	11.2633	0.00129107	0.0170235
GB55608	0.295976	3.36778	11.261	0.00129248	0.0170235
GB48962	-0.698774	4.80411	11.2567	0.00129503	0.0170235
GB52157	-0.330585	6.57131	11.2541	0.00129658	0.0170235
GB45273	0.446614	2.18548	11.2536	0.0012969	0.0170235
GB52797	0.209315	5.53471	11.2529	0.00129729	0.0170235
GB40305	-0.195772	7.60207	11.2485	0.00129992	0.0170396
GB45288	-0.259533	3.90055	11.2347	0.00130826	0.0171209
GB41148	-0.176459	4.50211	11.2336	0.00130894	0.0171209
GB51283	-0.299652	7.69599	11.2219	0.00131603	0.0171949
GB54351	0.307471	9.00862	11.2183	0.00131821	0.0172049
GB44623	-0.139634	5.68257	11.1844	0.00133904	0.0174579
GB40756	0.903675	2.71821	11.1721	0.00134672	0.0175392
GB51989	-2.17133	1.10858	11.1605	0.00135396	0.0176145
GB49315	0.227845	4.81567	11.1529	0.00135872	0.0176576
GB42286	1.8786	-1.54415	11.147	0.00136241	0.0176865
GB46964	0.655982	0.555576	11.1365	0.00136908	0.0177541
GB48193	-0.504832	6.07626	11.1284	0.00137424	0.0177868
GB48979	-0.915285	2.55458	11.126	0.00137578	0.0177868
GB41979	-0.233974	8.55408	11.1226	0.00137795	0.0177868
GB49439	0.712678	2.28125	11.1215	0.00137862	0.0177868
GB48243	0.684809	2.97253	11.121	0.00137894	0.0177868
GB48137	1.69758	-0.2132	11.1139	0.00138349	0.0178264
GB54827	-0.325235	8.46367	11.1059	0.00138864	0.0178636
GB41156	0.564617	6.80941	11.1048	0.00138932	0.0178636
GB46202	-0.192999	3.86416	11.097	0.00139435	0.0179092
GB44753	0.267583	5.65963	11.093	0.00139694	0.0179234
GB47837	-0.117515	7.08656	11.0893	0.00139936	0.0179355
GB50583	0.956759	3.58915	11.08	0.00140539	0.0179938
GB51673	1.12335	2.17811	11.0749	0.00140874	0.0180045
GB46037	0.73954	1.31383	11.0742	0.0014092	0.0180045
GB41919	0.450632	3.6824	11.0563	0.00142096	0.0181356
GB47104	-0.515701	6.93947	11.0531	0.00142304	0.018143
GB41899	0.592287	3.87104	11.0473	0.0014269	0.0181731
GB51223	2.62531	3.73254	11.0277	0.00143994	0.01832
GB46648	-0.281519	2.89938	11.0162	0.00144762	0.0183983
GB53347	-1.34995	-1.05484	11.0134	0.00144953	0.0184033
GB52513	-0.146893	5.40552	10.9987	0.00145942	0.0185094
GB41898	0.575555	6.15344	10.9955	0.00146158	0.0185174
GB49120	0.283386	3.97118	10.9863	0.00146786	0.0185775
GB42203	-0.159725	6.25416	10.9598	0.00148605	0.0187882
GB44070	-1.65699	5.83827	10.9474	0.00149465	0.0188771
GB55844	0.570395	3.42644	10.9359	0.0015026	0.0189567
GB55683	-0.172951	5.39371	10.9338	0.00150408	0.0189567
GB51885	0.390271	4.56519	10.9239	0.00151103	0.019006
GB53527	0.664579	4.27955	10.9238	0.00151113	0.019006
GB55466	-0.230484	7.39148	10.9159	0.00151665	0.0190407
GB55784	0.721051	3.09717	10.9145	0.00151766	0.0190407
GB47743	0.22007	7.01284	10.911	0.00152016	0.0190407
GB48610	-0.241727	4.73755	10.911	0.00152017	0.0190407
GB41840	0.149199	6.13781	10.9068	0.00152314	0.0190581
GB44310	0.318787	3.49795	10.8982	0.00152918	0.019114
GB54989	0.164416	5.73542	10.8766	0.00154464	0.0192873
GB50177	-0.213198	6.39096	10.8646	0.00155334	0.0193759
GB52631	-0.374436	4.35452	10.8603	0.00155644	0.0193946
GB42035	-0.290202	5.95778	10.8546	0.00156056	0.019426
GB43783	0.535081	3.71757	10.8513	0.00156298	0.0194362
GB41117	0.265748	6.80022	10.8454	0.00156723	0.0194691
GB44166	1.26206	2.98047	10.8427	0.00156925	0.0194742
GB44446	1.78039	2.24476	10.8364	0.00157384	0.0195111
GB49286	0.641884	3.13683	10.8302	0.00157841	0.0195362
GB51689	0.532373	8.10633	10.8293	0.00157909	0.0195362
GB42921	0.127523	7.05718	10.8235	0.00158332	0.0195686
GB52717	-0.489876	6.92992	10.8013	0.00159977	0.0197517
GB46691	0.19238	6.22168	10.7931	0.00160589	0.019807
GB43761	0.414332	5.42646	10.7891	0.00160892	0.0198201
GB45498	-0.111268	6.54412	10.7872	0.00161037	0.0198201
GB47390	-0.176188	4.0735	10.781	0.001615	0.0198201
GB54796	0.884852	0.331029	10.7805	0.0016154	0.0198201
GB55386	0.494548	1.25125	10.7788	0.00161668	0.0198201
GB42995	-0.181581	5.18814	10.7777	0.00161749	0.0198201
GB53613	-0.661445	3.40669	10.7765	0.0016184	0.0198201
GB53464	0.248829	2.83242	10.7736	0.00162057	0.0198267
GB41238	-0.973047	-1.27258	10.7515	0.00163734	0.0200086
GB45343	-0.127041	4.91001	10.7497	0.00163875	0.0200086
GB52747	-0.787844	-0.0917951	10.7378	0.00164787	0.0200998
GB53034	0.135464	7.4275	10.702	0.00167567	0.0203816
GB53174	-0.0986172	8.05523	10.7018	0.00167581	0.0203816
GB50093	-0.150061	5.38665	10.7015	0.00167603	0.0203816
GB55751	0.340318	8.13051	10.6932	0.00168254	0.0204403
GB46987	0.159967	5.06963	10.6813	0.00169189	0.0205332
GB55521	-0.10352	5.7505	10.6661	0.00170401	0.0206596
GB55932	-0.189598	4.77477	10.6636	0.00170593	0.0206623
GB55208	-4.34032	2.44379	10.6584	0.00171015	0.0206754
GB42807	0.417556	2.95646	10.6578	0.0017106	0.0206754
GB54280	-0.282911	3.59356	10.6546	0.00171313	0.0206754
GB44067	0.146309	7.94672	10.6537	0.00171385	0.0206754
GB51165	-0.848083	7.2325	10.6456	0.00172041	0.0207012
GB44938	-0.209094	4.05284	10.6447	0.00172107	0.0207012
GB42264	-0.245421	6.54221	10.6447	0.00172111	0.0207012
GB47736	-0.462215	6.41773	10.64	0.00172486	0.0207257
GB40678	0.584244	4.76549	10.6227	0.00173887	0.0208733
GB41064	-0.70537	5.7272	10.6142	0.00174585	0.0209364
GB46363	0.660745	7.70737	10.6087	0.00175035	0.0209696
GB53185	-0.245154	3.53371	10.5936	0.00176271	0.0210968
GB40047	-0.820396	2.43463	10.5832	0.00177129	0.0211786
GB48887	0.489961	1.65314	10.5652	0.00178633	0.0213219
GB45955	-0.509635	7.77215	10.5646	0.0017868	0.0213219
GB43135	0.176193	7.20094	10.5576	0.00179266	0.0213708
GB51431	-0.278213	4.00766	10.5515	0.00179783	0.0214114
GB47791	-1.16465	3.26371	10.5475	0.0018012	0.0214304
GB48570	0.528895	1.60513	10.5417	0.00180604	0.0214646
GB52751	-0.134912	6.15134	10.5399	0.00180762	0.0214646
GB46614	0.382916	8.9147	10.535	0.00181173	0.0214924
GB42319	0.397848	6.72517	10.5317	0.00181458	0.0215051
GB41651	-0.169224	7.66351	10.5284	0.00181739	0.0215173
GB45505	-0.216445	4.39722	10.5229	0.00182207	0.0215517
GB46180	-0.389569	3.20935	10.5105	0.00183268	0.021656
GB53723	-0.215263	4.43265	10.4995	0.00184211	0.0217462
GB46184	-0.548313	3.6116	10.4967	0.0018446	0.0217544
GB54104	0.383104	4.21968	10.4897	0.00185059	0.0218022
GB52636	0.21911	6.69817	10.4878	0.00185225	0.0218022
GB48434	0.21139	4.92116	10.4806	0.00185856	0.0218552
GB44831	0.472703	4.18228	10.4735	0.00186477	0.0219058
GB52714	-0.424237	1.28506	10.4697	0.00186807	0.0219058
GB51528	-0.536211	3.86413	10.4685	0.00186911	0.0219058
GB47336	-0.241666	8.65811	10.4674	0.0018701	0.0219058
GB55231	0.383399	3.13594	10.4545	0.0018814	0.022017
GB55658	0.185629	7.83647	10.4431	0.0018915	0.0220998
GB41710	1.30396	3.58616	10.4424	0.00189213	0.0220998
GB40421	0.573717	4.3094	10.4398	0.00189445	0.0221055
GB49858	0.949357	5.10903	10.4372	0.00189677	0.0221114
GB42252	-0.339038	4.88538	10.4252	0.00190749	0.0221958
GB52037	0.156677	5.81855	10.425	0.00190768	0.0221958
GB51121	-0.629366	3.84967	10.4211	0.00191118	0.0222077
GB54394	0.605475	3.63512	10.4197	0.00191237	0.0222077
GB46627	-0.15087	6.50504	10.4126	0.00191876	0.0222605
GB53929	0.975053	0.916724	10.4086	0.00192239	0.022271
GB49488	0.195356	5.10551	10.4066	0.00192417	0.022271
GB41303	-0.31455	3.55277	10.4055	0.00192518	0.022271
GB51236	0.848401	7.38309	10.4002	0.00193	0.0222923
GB55548	0.501791	1.25919	10.3992	0.00193093	0.0222923
GB46201	-0.268211	5.75395	10.3974	0.00193254	0.0222923
GB49440	0.491023	5.04335	10.3911	0.00193825	0.0223055
GB49952	0.367594	3.83876	10.3878	0.00194126	0.0223055
GB44484	0.993485	4.34607	10.3873	0.00194167	0.0223055
GB41562	0.884902	3.90447	10.3861	0.00194284	0.0223055
GB42862	-0.252433	6.80668	10.3857	0.0019432	0.0223055
GB55909	-0.317478	5.6508	10.384	0.00194474	0.0223055
GB42398	-0.263792	6.69443	10.3773	0.00195087	0.0223548
GB45050	0.792128	4.65102	10.3628	0.00196418	0.0224672
GB41793	-0.165679	6.83371	10.3626	0.0019644	0.0224672
GB49732	0.566388	5.63928	10.3485	0.00197745	0.0225951
GB40016	0.627553	4.68163	10.346	0.00197978	0.0226004
GB55380	0.482282	5.92373	10.344	0.00198165	0.0226005
GB52505	-0.721361	3.66562	10.3414	0.00198407	0.0226068
GB49454	0.512182	2.52669	10.3345	0.00199052	0.0226545
GB43389	0.233902	4.91887	10.3329	0.001992	0.0226545
GB40740	0.606672	5.9154	10.3291	0.00199556	0.0226737
GB42501	0.196388	5.89746	10.3269	0.0019976	0.0226756
GB45545	-0.212624	5.95883	10.3154	0.00200845	0.0227775
GB48234	-0.466551	3.8152	10.3125	0.00201115	0.0227867
GB43515	1.5784	1.35119	10.3019	0.00202129	0.0228803
GB43383	2.13885	-1.11413	10.2937	0.00202908	0.022947
GB42790	1.19049	5.17369	10.2778	0.00204431	0.0230977
GB53091	-0.162178	5.13187	10.263	0.0020586	0.0232374
GB43903	-0.169426	6.77805	10.2607	0.00206087	0.0232413
GB44351	0.316359	4.53747	10.253	0.00206833	0.0232983
GB47133	-0.930439	1.93825	10.2515	0.00206976	0.0232983
GB45184	-0.272726	5.19266	10.2491	0.00207215	0.0233035
GB45029	0.602085	7.47431	10.2403	0.00208068	0.0233777
GB51263	0.226471	5.89682	10.234	0.00208693	0.0234262
GB44132	-0.41481	5.34029	10.2302	0.00209066	0.0234463
GB53234	0.467656	2.59592	10.2252	0.00209558	0.0234606
GB54639	-0.486023	4.66555	10.225	0.0020958	0.0234606
GB48521	0.248134	6.83148	10.2201	0.0021006	0.0234925
GB52204	-0.178873	5.39879	10.212	0.00210867	0.0235611
GB40362	-0.351876	3.02496	10.1921	0.00212852	0.0237571
GB51741	-0.552088	5.61779	10.1905	0.00213014	0.0237571
GB50886	0.220743	4.28733	10.1794	0.00214132	0.0238546
GB43006	-1.33441	7.44112	10.1779	0.00214282	0.0238546
GB43141	0.493103	7.84412	10.1707	0.00215007	0.0239134
GB50701	0.164245	7.04801	10.1688	0.00215206	0.0239135
GB45657	-0.12265	5.96639	10.1533	0.0021678	0.0240664
GB40759	-0.402495	9.82234	10.1292	0.00219261	0.0242878
GB55262	0.559336	7.13397	10.1276	0.00219431	0.0242878
GB47007	-0.169551	4.56525	10.1262	0.0021957	0.0242878
GB51041	0.35521	7.46863	10.1254	0.00219661	0.0242878
GB54259	-0.14506	6.02147	10.1242	0.00219777	0.0242878
GB55300	0.436311	6.78013	10.1217	0.00220041	0.0242896
GB44650	0.222768	7.35733	10.1202	0.00220194	0.0242896
GB43857	-0.143051	5.36992	10.114	0.00220846	0.0243392
GB46123	-0.158539	4.304	10.1084	0.00221428	0.0243781
GB50004	-0.171575	5.16196	10.1067	0.002216	0.0243781
GB48790	-0.799161	6.76878	10.097	0.00222624	0.0244684
GB55762	0.307281	4.42626	10.0938	0.00222962	0.0244834
GB42207	0.14924	4.7648	10.0835	0.00224042	0.0245689
GB51686	0.819092	4.36406	10.0826	0.00224147	0.0245689
GB42941	-0.141189	6.27427	10.0738	0.00225078	0.024629
GB43016	0.156973	5.18372	10.0719	0.00225281	0.024629
GB55972	0.152227	4.34211	10.0716	0.00225305	0.024629
GB43097	0.222509	4.57051	10.0654	0.00225967	0.0246791
GB48135	1.29036	-1.58055	10.0543	0.00227156	0.0247866
GB40549	0.515453	1.71007	10.0513	0.00227479	0.0247954
GB49598	-0.160809	6.11473	10.0498	0.00227646	0.0247954
GB47272	-0.27159	3.32772	10.0439	0.00228283	0.0248424
GB45735	0.209117	6.02473	10.0396	0.00228746	0.0248705
GB41633	-0.195385	7.14021	10.0357	0.00229165	0.0248937
GB45694	0.278108	6.10396	10.033	0.0022946	0.0249034
GB42922	-0.144134	4.64008	10.0248	0.00230354	0.024978
GB48249	-0.35621	4.31498	10.0173	0.00231172	0.0250443
GB43465	0.483975	4.54049	10.0138	0.00231551	0.025063
GB42189	-0.2596	3.73759	10.0114	0.00231818	0.0250687
GB50162	-0.410144	4.57725	10.0096	0.00232018	0.0250687
GB55295	-0.201811	5.00928	9.98802	0.00234394	0.0253029
GB54246	0.439204	5.10234	9.98536	0.00234689	0.0253056
GB52637	0.222991	4.24278	9.98403	0.00234837	0.0253056
GB54344	-0.168685	4.51853	9.98022	0.00235261	0.0253287
GB47284	-0.169061	7.04838	9.96557	0.00236899	0.0254712
GB45706	0.338546	10.8276	9.96463	0.00237005	0.0254712
GB49903	0.175774	4.64584	9.96235	0.0023726	0.0254735
GB44139	-0.47584	3.45895	9.96069	0.00237447	0.0254735
GB50017	-0.145197	6.67996	9.95648	0.00237921	0.0255017
GB53308	-0.593165	2.63377	9.94424	0.00239304	0.0256274
GB42294	-0.462123	2.99138	9.94082	0.00239693	0.0256304
GB47283	-0.21478	2.96426	9.94026	0.00239756	0.0256304
GB42927	-0.524833	0.574853	9.93635	0.002402	0.0256553
GB49396	0.684733	5.64807	9.9291	0.00241027	0.0257209
GB52164	-0.179732	4.87934	9.92342	0.00241677	0.0257573
GB51048	0.903368	4.509	9.9224	0.00241794	0.0257573
GB40033	0.176256	6.25587	9.91566	0.00242567	0.025817
GB52688	-0.105629	6.71109	9.91104	0.00243099	0.0258509
GB46243	0.142946	6.06205	9.90172	0.00244176	0.0259427
GB41650	-0.148205	6.34318	9.89697	0.00244727	0.0259784
GB49528	0.103446	5.55258	9.89228	0.00245271	0.0260133
GB42540	-0.718938	6.26927	9.8736	0.00247454	0.0262218
GB49337	-0.137997	7.16146	9.86915	0.00247977	0.0262544
GB48956	-0.432061	6.80292	9.86683	0.0024825	0.0262603
GB51636	-0.178547	6.23639	9.86138	0.00248893	0.0263054
GB55232	-0.255374	7.38794	9.85922	0.00249148	0.0263093
GB55764	0.759975	6.04477	9.85292	0.00249894	0.0263651
GB42408	0.512482	3.78512	9.84899	0.00250361	0.0263724
GB44092	0.496789	3.70448	9.84739	0.00250551	0.0263724
GB52340	0.184437	5.9944	9.84664	0.0025064	0.0263724
GB50208	0.219454	5.08188	9.84501	0.00250834	0.0263724
GB53932	-0.129905	6.30792	9.84063	0.00251357	0.0263976
GB53120	0.875503	6.00627	9.83935	0.00251509	0.0263976
GB46816	0.444668	3.23341	9.81415	0.00254537	0.0266922
GB54018	0.309314	1.40452	9.79084	0.00257371	0.0269661
GB42981	0.975518	4.98288	9.78864	0.0025764	0.026971
GB43000	0.418301	3.46755	9.78659	0.00257892	0.026974
GB44927	0.106797	6.00054	9.77333	0.00259521	0.027121
GB49452	-0.157887	5.77288	9.76015	0.00261153	0.027268
GB40558	-0.154833	6.50566	9.75807	0.00261412	0.0272715
GB43435	0.324009	3.34211	9.75477	0.00261822	0.0272908
GB49518	-0.141343	4.56882	9.74986	0.00262435	0.0273311
GB51805	0.331376	9.55052	9.74363	0.00263212	0.0273885
GB43155	-0.295318	3.32313	9.74128	0.00263507	0.0273956
GB49882	0.366878	5.82304	9.73386	0.00264439	0.027469
GB45509	1.44815	2.49946	9.72681	0.00265327	0.0275376
GB50366	-0.154971	5.60985	9.72162	0.00265983	0.027547
GB42787	-0.327682	7.34917	9.72088	0.00266077	0.027547
GB45120	0.408792	2.4369	9.7207	0.002661	0.027547
GB43542	-0.474593	2.13301	9.71515	0.00266804	0.0275963
GB45351	0.327342	4.86242	9.70637	0.00267921	0.0276642
GB43274	2.43912	-1.50731	9.86182	0.00267999	0.0276642
GB49131	0.498851	6.57343	9.70461	0.00268145	0.0276642
GB47880	-0.19769	9.27081	9.69885	0.00268881	0.0277165
GB50095	1.11065	2.62354	9.69702	0.00269117	0.0277172
GB53799	-0.199136	6.90393	9.68779	0.00270301	0.027801
GB44192	-0.761611	4.19249	9.6871	0.00270389	0.027801
GB55996	-0.50112	2.68434	9.67901	0.00271433	0.0278688
GB47026	0.322957	8.98412	9.67842	0.00271509	0.0278688
GB41824	0.31241	6.04817	9.67594	0.0027183	0.0278782
GB46915	-0.118456	5.73026	9.66783	0.00272883	0.0279521
GB43729	0.475207	2.06576	9.66683	0.00273013	0.0279521
GB52495	1.58291	-0.930778	9.66192	0.00273652	0.0279938
GB44313	-0.151641	5.55326	9.65622	0.00274396	0.0280463
GB55544	0.215051	6.0965	9.6515	0.00275014	0.0280858
GB45153	-0.225769	8.3346	9.64551	0.00275801	0.0281282
GB53703	-0.226716	6.70036	9.6448	0.00275894	0.0281282
GB41369	0.677003	8.74827	9.63922	0.00276628	0.0281793
GB43444	0.300877	8.11483	9.63677	0.00276951	0.0281885
GB52829	-0.508911	7.9746	9.62903	0.00277976	0.0282691
GB51057	0.649228	3.53156	9.61567	0.00279751	0.0284257
GB53191	-0.124492	6.19361	9.61095	0.00280382	0.0284659
GB45380	-0.197535	4.2403	9.60639	0.00280993	0.0284919
GB46250	-0.36825	3.4492	9.60553	0.00281108	0.0284919
GB49456	0.22646	7.56553	9.60174	0.00281617	0.0285012
GB41512	0.75589	2.42119	9.60134	0.0028167	0.0285012
GB56004	-0.138973	5.87469	9.59898	0.00281988	0.0285095
GB54321	-0.211932	4.96423	9.59211	0.00282913	0.028572
GB44648	-0.471881	7.00256	9.59089	0.00283078	0.028572
GB42499	-0.227733	2.6387	9.58629	0.002837	0.0286098
GB45035	0.352341	5.72026	9.58395	0.00284016	0.0286098
GB54690	0.918499	5.74041	9.58289	0.00284161	0.0286098
GB50146	-0.187563	6.49511	9.56916	0.00286028	0.0287739
GB47962	0.566544	6.56111	9.5664	0.00286406	0.0287879
GB54041	-0.247928	5.26617	9.56082	0.0028717	0.0288408
GB43392	-0.715529	5.07344	9.54528	0.00289308	0.0290315
GB41487	0.126189	6.16498	9.54193	0.00289771	0.0290539
GB42172	0.229292	5.82741	9.53882	0.00290202	0.029073
GB53436	-0.139903	4.70305	9.5138	0.00293692	0.0293762
GB47076	-0.227117	5.63599	9.51364	0.00293713	0.0293762
GB46704	1.22097	-1.12712	9.50209	0.0029534	0.0295145
GB40115	1.29265	3.06156	9.49931	0.00295733	0.0295294
GB55209	-4.14961	1.89026	9.49237	0.00296715	0.0296031
GB42639	0.884907	3.06109	9.49061	0.00296965	0.0296037
GB53415	-0.210011	7.45319	9.47973	0.00298514	0.0297336
GB40699	-0.807218	1.9991	9.46929	0.00300007	0.0298543
GB43361	-0.560357	1.96311	9.46543	0.00300563	0.0298543
GB52203	1.06315	2.72202	9.46498	0.00300627	0.0298543
GB47473	-0.252555	5.30818	9.46439	0.00300712	0.0298543
GB46510	-0.243041	4.05362	9.46224	0.00301021	0.0298605
GB44210	0.12162	6.28455	9.45489	0.00302082	0.0299412
GB40400	0.354935	5.83537	9.45011	0.00302773	0.0299705
GB54069	0.720126	2.62677	9.44801	0.00303077	0.0299705
GB48313	-0.145516	7.64379	9.4458	0.00303399	0.0299705
GB54868	-0.761974	2.87339	9.44521	0.00303484	0.0299705
GB51706	0.15772	6.39093	9.44431	0.00303615	0.0299705
GB49756	-0.407029	4.58768	9.4344	0.00305057	0.0300884
GB49787	-0.234029	5.01914	9.43114	0.00305534	0.0301108
GB52908	-0.591738	1.37064	9.42437	0.00306526	0.0301663
GB46362	0.426682	6.64399	9.4239	0.00306594	0.0301663
GB40166	-0.328457	5.61452	9.41111	0.00308478	0.030327
GB43362	-0.681732	5.29485	9.39557	0.00310783	0.0305056
GB40653	-0.227436	7.30587	9.39463	0.00310922	0.0305056
GB43818	-0.242829	5.46686	9.39377	0.0031105	0.0305056
GB50660	-0.474873	2.47209	9.38945	0.00311694	0.0305276
GB44615	-0.14716	6.4412	9.38888	0.00311779	0.0305276
GB47349	-0.239701	5.15899	9.38645	0.00312143	0.0305386
GB47193	-0.146432	5.23163	9.38327	0.00312618	0.0305604
GB44909	0.128274	6.48509	9.37578	0.00313743	0.0306456
GB47459	0.431102	5.51814	9.37074	0.00314501	0.0306949
GB51954	0.299551	5.49304	9.36417	0.00315494	0.030765
GB47167	-0.914368	-1.01415	9.36263	0.00315727	0.030765
GB44882	-0.37385	9.95863	9.35628	0.00316689	0.0308339
GB43130	0.427464	5.89706	9.35252	0.00317261	0.0308648
GB45716	0.117939	6.03965	9.35081	0.0031752	0.0308652
GB55230	0.534011	1.10729	9.34789	0.00317965	0.0308837
GB53027	0.221198	3.33004	9.32718	0.00321139	0.0311669
GB40453	0.124919	4.79205	9.31749	0.00322636	0.031255
GB44153	-0.21407	7.87227	9.31615	0.00322843	0.031255
GB52986	-0.136388	6.24391	9.3152	0.00322989	0.031255
GB55081	-0.174942	4.88615	9.31463	0.00323079	0.031255
GB40407	0.895213	2.23615	9.31001	0.00323795	0.0312993
GB43100	0.205433	5.46269	9.30296	0.00324892	0.0313804
GB52592	0.399242	5.05348	9.29201	0.00326605	0.0315206
GB55820	1.00453	2.64457	9.2876	0.00327297	0.0315622
GB48270	0.657863	6.81565	9.28223	0.00328141	0.0316147
GB51055	-0.172669	6.87357	9.27972	0.00328537	0.0316147
GB53920	0.12029	4.90623	9.27898	0.00328654	0.0316147
GB40422	0.119795	6.44777	9.27635	0.00329068	0.0316147
GB40545	0.298613	2.8602	9.27586	0.00329146	0.0316147
GB48123	0.417672	3.15702	9.27393	0.00329452	0.0316191
GB53305	0.4497	10.1605	9.26568	0.0033076	0.0317182
GB49160	-0.242427	3.34307	9.26411	0.00331009	0.0317182
GB43182	0.614188	0.710106	9.24913	0.003334	0.0319221
GB43905	-0.181497	5.64833	9.23008	0.00336465	0.0321901
GB49875	-1.20152	6.33868	9.22696	0.0033697	0.0321987
GB53650	-0.200012	6.23645	9.22624	0.00337086	0.0321987
GB49121	0.373121	1.74357	9.21573	0.00338795	0.0323364
GB47517	0.426633	5.36993	9.21032	0.00339678	0.032387
GB40925	0.192299	3.75332	9.20821	0.00340022	0.032387
GB44462	-0.210864	7.34917	9.20756	0.00340128	0.032387
GB50291	0.434401	2.61783	9.19996	0.00341373	0.03248
GB47239	0.300313	5.51436	9.19125	0.00342806	0.0325908
GB47044	0.736557	0.0232345	9.18354	0.0034408	0.0326767
GB40842	-0.414009	3.77684	9.1809	0.00344517	0.0326767
GB45880	-0.24334	3.79097	9.1801	0.00344651	0.0326767
GB46017	0.125301	5.27436	9.17869	0.00344884	0.0326767
GB44541	-0.210127	6.97313	9.17764	0.00345059	0.0326767
GB40719	1.9962	1.13744	9.17083	0.0034619	0.0327475
GB48664	-2.15154	2.87497	9.16843	0.00346591	0.0327475
GB40816	0.117045	7.08148	9.16827	0.00346618	0.0327475
GB43990	-0.200166	4.61901	9.16039	0.00347934	0.0328463
GB44824	0.741971	4.92436	9.15742	0.00348432	0.0328677
GB55407	-0.591383	3.21981	9.15102	0.00349508	0.0329435
GB54860	0.63057	0.14727	9.13935	0.00351478	0.0330989
GB46338	1.53036	2.21252	9.13417	0.00352354	0.0330989
GB41167	0.496768	2.56374	9.13311	0.00352534	0.0330989
GB43549	0.331855	5.04192	9.13306	0.00352544	0.0330989
GB43834	0.177375	5.88124	9.13246	0.00352645	0.0330989
GB55895	-0.262925	4.82705	9.13072	0.00352941	0.0330989
GB40411	0.515997	4.13786	9.12884	0.0035326	0.0330989
GB43196	0.201853	6.01145	9.12835	0.00353343	0.0330989
GB43416	0.59185	6.08073	9.12201	0.00354424	0.0331745
GB47441	-0.131966	6.92313	9.11287	0.00355988	0.0332952
GB49990	0.149544	9.72754	9.09745	0.00358644	0.0334365
GB43034	0.478725	4.22939	9.09668	0.00358777	0.0334365
GB55053	-0.197226	4.71824	9.09555	0.00358973	0.0334365
GB49767	0.402067	5.92316	9.09414	0.00359215	0.0334365
GB51497	-0.158476	4.98548	9.0938	0.00359275	0.0334365
GB54124	0.60619	0.240464	9.09315	0.00359388	0.0334365
GB44427	0.400663	3.95867	9.09046	0.00359855	0.0334365
GB51277	0.527828	2.83518	9.08996	0.0035994	0.0334365
GB48299	-0.164581	5.16601	9.08971	0.00359983	0.0334365
GB40395	-0.183658	6.47458	9.08551	0.00360713	0.0334486
GB43938	-0.198556	6.21634	9.08523	0.00360762	0.0334486
GB43033	0.544106	4.42387	9.0842	0.00360942	0.0334486
GB40110	0.443232	4.706	9.07851	0.00361933	0.0335037
GB48795	0.176132	6.42228	9.07618	0.0036234	0.0335037
GB53726	-0.17285	5.85843	9.07603	0.00362367	0.0335037
GB46615	0.120541	5.96296	9.06832	0.00363716	0.0336029
GB55381	0.154757	5.02827	9.057	0.00365708	0.0337138
GB41211	-0.16867	6.04699	9.05658	0.00365782	0.0337138
GB44693	-0.173685	6.85965	9.05516	0.00366031	0.0337138
GB40932	1.05138	5.73276	9.05516	0.00366031	0.0337138
GB45704	0.313256	4.99295	9.05329	0.00366363	0.0337187
GB52285	-0.374374	4.57744	9.04618	0.00367621	0.0337628
GB44248	0.861093	0.279469	9.04616	0.00367625	0.0337628
GB47767	0.589236	6.17419	9.04586	0.00367678	0.0337628
GB51578	-0.176833	5.91646	9.04374	0.00368054	0.0337717
GB47181	-0.181005	5.61475	9.04085	0.00368568	0.0337933
GB54337	0.210953	5.87085	9.03225	0.003701	0.0338976
GB40783	-0.241135	7.61228	9.03115	0.00370297	0.0338976
GB53459	0.263153	4.70552	9.0275	0.0037095	0.0338976
GB48904	-0.19163	9.59015	9.02408	0.00371563	0.0338976
GB45350	0.115113	5.57913	9.02326	0.0037171	0.0338976
GB41330	-0.250963	4.98245	9.02211	0.00371915	0.0338976
GB43874	0.148116	6.50034	9.02146	0.00372033	0.0338976
GB48262	-0.621276	6.10665	9.02107	0.00372103	0.0338976
GB47904	-0.153766	7.34937	9.02001	0.00372294	0.0338976
GB50192	0.522599	6.03648	9.01884	0.00372504	0.0338976
GB41207	-0.180289	6.55116	9.01661	0.00372906	0.0339087
GB51049	0.899949	2.55118	9.01119	0.00373881	0.0339719
GB49375	0.191174	5.57517	8.99337	0.00377113	0.0342398
GB50470	-0.191472	7.33732	8.99011	0.00377708	0.0342681
GB52293	-0.172771	4.91321	8.97452	0.00380563	0.0345013
GB40031	-0.202133	6.0935	8.97008	0.0038138	0.0345246
GB50430	0.33181	5.73101	8.97003	0.0038139	0.0345246
GB41424	0.215208	5.57677	8.95149	0.00384823	0.0347752
GB40634	-0.172134	3.99692	8.95125	0.00384869	0.0347752
GB52255	-0.123633	6.8541	8.95044	0.00385019	0.0347752
GB55449	1.6727	-0.74643	8.94785	0.00385502	0.0347781
GB49417	-0.23006	4.1422	8.94718	0.00385626	0.0347781
GB43944	1.44703	0.0221823	8.94321	0.00386367	0.034819
GB53946	-0.212555	7.80452	8.94135	0.00386715	0.0348244
GB43704	-0.227481	7.00995	8.93935	0.00387089	0.0348323
GB50120	1.28549	-1.28958	8.9353	0.00387847	0.0348621
GB47844	0.182921	6.23159	8.93451	0.00387996	0.0348621
GB51009	-0.136125	7.59915	8.93182	0.00388501	0.0348816
GB53578	-0.660993	8.54153	8.92607	0.00389582	0.0349268
GB45956	-0.215136	6.12076	8.92505	0.00389775	0.0349268
GB46327	0.372316	2.83188	8.92455	0.0038987	0.0349268
GB48008	-0.175746	5.56578	8.90894	0.00392825	0.0351655
GB53023	-0.233157	5.52445	8.90594	0.00393395	0.0351905
GB42898	1.5381	1.46152	8.90132	0.00394275	0.0352432
GB40548	0.562857	1.50693	8.89424	0.0039563	0.0353382
GB48128	-0.24509	3.43322	8.88576	0.00397257	0.0354575
GB41450	0.183452	5.30381	8.88028	0.00398313	0.0355161
GB48371	0.384611	3.96108	8.8793	0.00398501	0.0355161
GB40301	-0.202473	6.64863	8.87737	0.00398873	0.0355232
GB53125	-0.524924	9.15136	8.87521	0.00399292	0.0355343
GB49433	-0.233121	4.3718	8.86887	0.00400518	0.0356042
GB50059	0.173385	5.00625	8.86812	0.00400665	0.0356042
GB50981	-0.288448	3.74268	8.86382	0.00401499	0.0356522
GB43837	-0.800803	1.01915	8.85898	0.00402442	0.0357097
GB55279	0.246542	3.90628	8.85398	0.00403418	0.0357689
GB47751	0.836425	5.43717	8.85254	0.004037	0.0357689
GB49532	0.606289	1.82042	8.84993	0.00404211	0.0357795
GB45314	0.295229	4.86101	8.84891	0.0040441	0.0357795
GB50126	0.11543	5.37369	8.84576	0.00405027	0.0358079
GB45094	0.337795	4.87914	8.84157	0.00405851	0.0358546
GB40460	-0.204722	7.89159	8.81242	0.00411625	0.0363382
GB53442	0.790662	1.03591	8.8059	0.00412929	0.0364258
GB43942	-0.16533	5.72092	8.80259	0.00413592	0.0364258
GB52588	-0.156913	5.88201	8.80226	0.00413659	0.0364258
GB51336	0.378454	4.19977	8.80146	0.0041382	0.0364258
GB42515	-0.229967	6.69005	8.7986	0.00414395	0.0364499
GB55481	0.345086	6.74698	8.78456	0.00417226	0.0366723
GB50189	0.306915	5.91782	8.77719	0.0041872	0.0367769
GB45667	-0.201865	5.43249	8.77107	0.00419966	0.0368426
GB51586	-0.182654	6.83272	8.76994	0.00420197	0.0368426
GB53709	-0.51955	2.05775	8.76904	0.0042038	0.0368426
GB54510	0.261216	6.37589	8.7594	0.00422353	0.0369887
GB52854	0.657594	1.85325	8.7563	0.00422987	0.0370175
GB45452	-0.144171	5.04289	8.74352	0.00425621	0.0372053
GB54363	-0.283622	5.4979	8.74291	0.00425747	0.0372053
GB45756	0.368543	3.33267	8.73869	0.00426621	0.0372547
GB50537	0.49433	5.80182	8.73204	0.00428	0.0372609
GB45478	0.464691	3.51687	8.73203	0.00428003	0.0372609
GB46503	-0.173369	5.54404	8.73148	0.00428118	0.0372609
GB43114	-0.171817	5.26125	8.7311	0.00428195	0.0372609
GB40969	-0.618352	5.44783	8.73094	0.0042823	0.0372609
GB40212	-0.792783	7.3991	8.72845	0.00428748	0.0372792
GB46290	-0.452646	5.56127	8.72552	0.00429359	0.0372846
GB51296	0.830509	-0.593553	8.7252	0.00429425	0.0372846
GB41839	0.582532	4.93933	8.72176	0.00430143	0.0373201
GB47045	0.13708	5.66271	8.71713	0.00431113	0.0373738
GB45171	-0.143179	6.69323	8.71586	0.00431379	0.0373738
GB49097	-0.217356	5.34076	8.70721	0.00433195	0.0375043
GB43646	1.28406	-0.730567	8.70352	0.00433973	0.0375184
GB48512	-0.381527	8.13989	8.70275	0.00434135	0.0375184
GB50533	0.742853	1.69581	8.70203	0.00434287	0.0375184
GB47146	0.244937	5.19243	8.69984	0.0043475	0.0375317
GB42585	0.735677	6.10062	8.69724	0.00435299	0.0375523
GB46734	-0.192643	5.06728	8.69011	0.00436811	0.0376559
GB42816	0.32907	3.28656	8.68799	0.00437262	0.0376679
GB46629	-0.907088	1.87961	8.67891	0.00439197	0.0378
GB44936	0.248685	4.53919	8.67787	0.00439418	0.0378
GB50246	0.123833	5.75654	8.67596	0.00439826	0.0378082
GB49446	-0.167504	5.10856	8.66825	0.0044148	0.0379234
GB45951	0.674844	8.74465	8.66424	0.0044234	0.0379704
GB51346	0.61998	2.89106	8.653	0.00444765	0.0381478
GB49103	-0.554374	0.0506327	8.65175	0.00445037	0.0381478
GB55793	0.135744	7.31159	8.64835	0.00445773	0.0381839
GB45272	0.185742	6.18992	8.64419	0.00446677	0.0382343
GB49393	-0.806874	-0.399692	8.62556	0.00450747	0.0385554
GB49223	0.378556	10.9926	8.61861	0.00452273	0.0386569
GB49227	0.353934	6.83235	8.61726	0.00452572	0.0386569
GB55435	0.624999	1.21828	8.61042	0.00454081	0.0387347
GB41248	0.296369	2.17128	8.6101	0.00454151	0.0387347
GB46140	0.285137	7.00889	8.60879	0.00454442	0.0387347
GB54500	-0.161216	5.61731	8.59901	0.00456612	0.0388923
GB47951	-0.547105	3.64583	8.5906	0.00458487	0.0390245
GB47182	0.173379	6.83878	8.58044	0.00460762	0.0391906
GB44732	0.237139	7.12626	8.57714	0.00461503	0.039215
GB47614	0.415551	7.65666	8.57628	0.00461696	0.039215
GB52978	0.108528	6.68076	8.57236	0.0046258	0.0392626
GB43846	0.40588	5.2786	8.5702	0.00463067	0.0392764
GB53414	1.14878	4.34671	8.56751	0.00463675	0.0393005
GB46031	-0.166838	9.07426	8.55847	0.00465723	0.0394464
GB40938	0.219874	4.28953	8.55498	0.00466515	0.0394859
GB47189	-0.0834229	8.0924	8.54946	0.00467772	0.0395646
GB46612	0.748634	2.25427	8.54682	0.00468375	0.0395836
GB40758	-0.387784	9.03598	8.54508	0.00468772	0.0395836
GB54462	-0.190353	4.51104	8.54419	0.00468977	0.0395836
GB42147	0.281292	6.69812	8.52095	0.00474323	0.040007
GB48177	-0.181924	5.9287	8.51585	0.00475507	0.0400789
GB48391	-1.06659	9.40233	8.51275	0.00476226	0.0401116
GB53163	-0.79427	2.35828	8.50296	0.00478506	0.0402757
GB41362	-0.214752	5.54277	8.50082	0.00479007	0.0402822
GB55830	0.542062	1.14503	8.49978	0.00479249	0.0402822
GB50589	-0.161789	5.43958	8.49794	0.00479681	0.0402906
GB51899	0.325072	2.30689	8.49136	0.00481223	0.0403921
GB52684	-0.148338	5.85967	8.48699	0.00482253	0.0404505
GB43313	0.715252	0.236242	8.48506	0.00482706	0.0404605
GB45635	-0.174125	5.02955	8.48189	0.00483454	0.0404727
GB47106	-0.317703	8.08806	8.48161	0.00483521	0.0404727
GB48526	0.340342	6.97764	8.47989	0.00483927	0.0404747
GB40865	0.292646	9.7069	8.47863	0.00484226	0.0404747
GB45944	0.119443	6.74558	8.476	0.00484848	0.0404747
GB50089	0.639889	2.34748	8.47504	0.00485075	0.0404747
GB55013	-0.145207	4.83524	8.47445	0.00485216	0.0404747
GB46425	0.227322	9.06143	8.46018	0.00488609	0.0407297
GB55561	-0.239332	4.31095	8.45825	0.00489071	0.0407402
GB49991	0.182958	7.2785	8.44843	0.00491422	0.0409056
GB44697	0.31759	4.21535	8.44715	0.00491731	0.0409056
GB51424	0.903886	-0.869881	8.43594	0.00494433	0.0410989
GB44330	0.429508	7.63732	8.43469	0.00494735	0.0410989
GB40770	-0.518859	10.0569	8.43168	0.00495464	0.0411313
GB51198	0.798582	7.07593	8.42882	0.00496158	0.0411607
GB51611	0.573122	6.62416	8.42396	0.00497336	0.0412302
GB50297	0.416986	2.83761	8.42128	0.00497989	0.0412561
GB40369	0.582138	3.062	8.41741	0.00498934	0.0413061
GB48112	-0.117221	6.09678	8.40759	0.00501336	0.0414766
GB42478	0.215542	6.00837	8.40378	0.00502271	0.0415257
GB47055	0.736573	6.81387	8.39911	0.00503419	0.0415881
GB52786	-0.317238	6.79413	8.39792	0.00503713	0.0415881
GB44191	0.282922	2.83298	8.39207	0.00505156	0.0416788
GB41290	0.309649	6.77061	8.39007	0.00505652	0.0416878
GB52043	0.201803	3.92536	8.38885	0.00505954	0.0416878
GB48899	-1.26459	-1.60914	8.50586	0.00506393	0.0416957
GB41920	0.56457	1.96272	8.38311	0.00507376	0.0417482
GB48352	0.386856	4.10729	8.37589	0.00509173	0.0418676
GB51333	-0.126819	7.92132	8.36803	0.00511136	0.0420005
GB40168	-0.290365	8.31862	8.36478	0.0051195	0.0420389
GB54966	0.424607	1.88955	8.36047	0.00513032	0.0420992
GB48768	-0.604519	4.59981	8.35878	0.00513457	0.0421056
GB44933	0.157295	5.28282	8.35639	0.00514057	0.0421262
GB54522	-0.533297	2.44134	8.35216	0.00515124	0.0421739
GB42274	-0.121395	4.66024	8.35132	0.00515335	0.0421739
GB49132	-0.167912	4.63471	8.34481	0.00516981	0.0422601
GB43828	0.242259	5.69776	8.3444	0.00517086	0.0422601
GB44385	0.517604	4.11382	8.34205	0.00517682	0.0422803
GB43217	0.158946	6.33587	8.33797	0.00518718	0.0423076
GB49399	-0.0984641	6.2367	8.33746	0.00518848	0.0423076
GB51374	1.14793	-0.696816	8.33548	0.0051935	0.0423076
GB48424	0.373716	3.97116	8.33523	0.00519414	0.0423076
GB44738	-1.54338	-1.10442	8.33034	0.0052066	0.0423806
GB48601	-0.0972831	5.90577	8.31671	0.00524151	0.0426361
GB50534	-0.160697	4.22918	8.31137	0.00525524	0.0426992
GB50050	-0.318602	2.54247	8.30912	0.00526103	0.0426992
GB49057	-0.724167	-0.934521	8.30738	0.00526553	0.0426992
GB48104	-0.150943	5.46889	8.30676	0.00526712	0.0426992
GB44504	1.17306	-1.10412	8.30656	0.00526764	0.0426992
GB47769	-0.131955	5.13208	8.30549	0.00527042	0.0426992
GB47160	-0.119521	4.86239	8.30019	0.00528411	0.0427815
GB49313	-0.238988	8.41084	8.29262	0.00530377	0.042912
GB45230	-0.223759	3.80572	8.28155	0.00533265	0.0430953
GB41414	0.593822	6.80397	8.28121	0.00533354	0.0430953
GB48833	1.63566	-2.13906	8.27484	0.00535023	0.0432014
GB44555	0.185037	5.06697	8.26862	0.00536658	0.0433045
GB40733	0.137831	5.46478	8.267	0.00537086	0.0433102
GB47465	-0.164393	4.77884	8.25816	0.00539421	0.0434695
GB44515	-0.127185	4.85109	8.25498	0.00540265	0.0434834
GB40931	0.992895	5.27753	8.25339	0.00540684	0.0434834
GB41890	0.24735	4.26935	8.25303	0.00540781	0.0434834
GB50932	-0.813708	8.63435	8.25147	0.00541194	0.0434834
GB54145	0.397583	6.92488	8.25013	0.00541551	0.0434834
GB40438	0.923293	1.18745	8.24939	0.00541747	0.0434834
GB49779	-0.159791	4.3474	8.2457	0.00542731	0.0435335
GB40887	-0.156988	7.91099	8.23992	0.00544273	0.0436283
GB46773	0.242033	2.65847	8.23541	0.00545481	0.0436845
GB48465	0.258693	5.18765	8.2346	0.00545695	0.0436845
GB53847	-0.264292	7.06173	8.22728	0.00547663	0.043813
GB52213	0.715106	1.1888	8.21658	0.00550549	0.0440148
GB49156	-0.143132	5.0019	8.21184	0.00551831	0.0440882
GB50870	-0.186277	4.35191	8.20312	0.00554201	0.0442484
GB48242	0.715681	1.1974	8.18698	0.00558615	0.0445639
GB50680	-0.170665	5.30248	8.18598	0.00558889	0.0445639
GB47165	-1.07372	4.23116	8.17942	0.00560697	0.0446787
GB53370	1.77277	-0.497528	8.17468	0.00562004	0.044736
GB48755	0.206517	7.42082	8.17413	0.00562155	0.044736
GB40130	0.360796	3.68554	8.1704	0.00563189	0.0447889
GB44877	-0.132892	5.53865	8.16213	0.00565485	0.0449394
GB46712	0.260579	4.79129	8.16091	0.00565823	0.0449394
GB42577	0.708227	5.36794	8.15464	0.0056757	0.0450486
GB51614	-0.191009	5.81292	8.15105	0.00568574	0.0450987
GB46247	-0.132112	5.87482	8.13163	0.00574036	0.0455021
GB46252	0.132834	5.29282	8.12729	0.00575263	0.0455695
GB52737	0.133336	5.11902	8.12111	0.00577016	0.0456711
GB45749	-0.159495	5.37926	8.12011	0.00577299	0.0456711
GB53967	-0.139096	6.95959	8.11661	0.00578294	0.04572
GB45248	0.379521	7.6165	8.11527	0.00578678	0.0457204
GB46689	0.174554	7.07437	8.10381	0.00581953	0.0459492
GB43227	0.748837	-0.654273	8.10054	0.00582891	0.045975
GB52675	-0.109761	7.12098	8.10002	0.00583038	0.045975
GB54213	-0.366353	7.72183	8.09632	0.00584104	0.0460291
GB46976	-0.893508	1.90106	8.09416	0.00584725	0.046048
GB41147	-0.0951053	8.03044	8.0825	0.00588094	0.0462833
GB46300	0.28299	7.02804	8.07087	0.00591476	0.0465192
GB43089	0.284951	6.79009	8.06867	0.00592116	0.0465393
GB45720	-0.190039	7.06997	8.06537	0.0059308	0.0465772
GB41909	0.148179	6.15332	8.06439	0.00593366	0.0465772
GB54741	0.175449	4.71054	8.05875	0.0059502	0.0466767
GB53166	0.360965	3.14802	8.05523	0.00596053	0.0467274
GB49331	-0.757804	9.61704	8.05278	0.00596773	0.0467537
GB49606	-0.211639	5.89578	8.04585	0.00598818	0.0468835
GB45177	0.274072	3.97647	8.03494	0.00602049	0.047106
GB42945	-0.195672	4.61241	8.0267	0.00604502	0.0472674
GB50151	1.77838	2.3264	8.02136	0.00606096	0.0473615
GB41302	-0.87159	3.58184	8.01959	0.00606625	0.0473723
GB54191	-0.217862	3.80887	8.01451	0.00608149	0.0474607
GB51826	1.25407	-1.60899	8.00501	0.00611006	0.0476447
GB55616	-0.531775	-0.62446	8.11293	0.00611294	0.0476447
GB44188	0.160298	4.52517	7.99961	0.00612638	0.0477188
GB51553	0.223285	5.12683	7.99614	0.00613689	0.0477699
GB51204	-0.140312	5.50414	7.98939	0.00615738	0.0478987
GB48238	-0.200116	6.30155	7.97503	0.00620119	0.0482085
GB51897	0.456627	7.63247	7.96688	0.00622624	0.0483721
GB42204	0.244523	5.22953	7.96089	0.00624468	0.0484623
GB54999	-0.241849	4.71472	7.96051	0.00624584	0.0484623
GB49152	0.298527	5.9839	7.95302	0.006269	0.0486109
GB41896	0.44706	2.13005	7.94689	0.00628804	0.0487075
GB40431	-0.609876	5.84022	7.94642	0.00628951	0.0487075
GB50985	0.215183	6.97389	7.94355	0.00629844	0.0487455
GB50161	-0.374335	2.71815	7.9395	0.00631104	0.0488118
GB41931	2.40139	-1.37154	8.00968	0.00636015	0.0491602
GB43149	0.147272	4.2291	7.92213	0.00636549	0.0491702
GB42584	0.438392	5.2987	7.9	0.00643558	0.0496799
GB51598	-0.219234	6.51162	7.89485	0.00645201	0.049775
GB48195	0.281126	8.92027	7.88572	0.00648123	0.0499686
GB44886	-0.149738	7.19833	7.87705	0.0065091	0.0501516
GB48928	-0.22688	5.7301	7.87265	0.0065233	0.0502146
GB52115	-0.253777	8.02156	7.87194	0.00652558	0.0502146
GB49524	0.328844	3.30611	7.85964	0.00656548	0.0504688
GB42783	0.348757	3.47698	7.85919	0.00656695	0.0504688
GB48856	0.539566	0.560279	7.85306	0.0065869	0.050585
GB49047	-0.147828	7.07319	7.85156	0.00659181	0.050585
GB45827	0.144272	6.00851	7.85037	0.00659568	0.050585
GB40760	-0.122278	5.5481	7.84943	0.00659877	0.050585
GB50596	-0.480362	8.98647	7.84492	0.00661354	0.0506661
GB52702	-0.723688	7.43628	7.83979	0.00663037	0.050763
GB49451	-0.139642	5.01446	7.82602	0.00667577	0.0510783
GB52084	-0.530647	3.95104	7.819	0.00669904	0.0511657
GB40973	0.66289	6.88137	7.81884	0.00669957	0.0511657
GB44982	-0.375926	7.92146	7.81875	0.00669986	0.0511657
GB53474	0.210641	3.31065	7.81508	0.00671208	0.0511965
GB51564	-0.175206	5.35941	7.81499	0.00671236	0.0511965
GB45734	1.14357	2.74605	7.81292	0.00671928	0.051217
GB45686	-0.149725	5.1878	7.80976	0.0067298	0.051265
GB42175	-0.13225	7.052	7.80284	0.00675296	0.051409
GB52381	2.2184	-1.30421	8.01814	0.00676222	0.0514472
GB43459	0.162109	8.56849	7.79743	0.00677108	0.0514823
GB55984	0.16566	4.69963	7.7946	0.0067806	0.0514922
GB44879	-0.1639	4.81999	7.79425	0.00678177	0.0514922
GB50880	0.703413	3.81101	7.79325	0.00678514	0.0514922
GB41829	0.110969	6.38378	7.78407	0.00681612	0.0516853
GB47617	-0.267183	9.26082	7.78318	0.00681912	0.0516853
GB50372	-0.131458	6.41945	7.77466	0.00684803	0.051872
GB53405	-0.217602	3.81126	7.77278	0.00685442	0.0518879
GB55290	0.278611	2.36651	7.77059	0.00686186	0.051902
GB44455	0.85896	4.5124	7.76864	0.00686851	0.051902
GB44694	-0.158309	3.88953	7.76659	0.00687552	0.051902
GB47460	0.182079	3.83421	7.76492	0.00688123	0.051902
GB54950	0.111973	5.4648	7.76364	0.0068856	0.051902
GB48758	0.55538	2.65469	7.76359	0.00688575	0.051902
GB45047	-0.151069	7.76151	7.76344	0.00688627	0.051902
GB45795	-0.228495	5.10314	7.75957	0.00689952	0.0519695
GB51441	-0.430099	5.45732	7.75788	0.00690533	0.0519809
GB44316	0.320023	4.17085	7.7531	0.00692173	0.0520564
GB44212	-0.265108	3.00436	7.75245	0.00692395	0.0520564
GB44113	-0.133418	6.04343	7.74143	0.00696196	0.0523097
GB46502	0.237659	4.86135	7.7373	0.00697627	0.0523612
GB55977	-0.113587	6.16319	7.73618	0.00698014	0.0523612
GB53634	0.150849	6.38695	7.73571	0.00698178	0.0523612
GB49235	0.176042	4.64218	7.73445	0.00698614	0.0523614
GB43419	-0.163068	4.86874	7.71369	0.00705859	0.0528435
GB50100	-0.556253	0.800605	7.71352	0.00705917	0.0528435
GB42595	1.5034	2.46072	7.71095	0.00706821	0.0528784
GB49503	2.03584	-1.56963	7.79384	0.00709758	0.0530653
GB42763	1.07676	0.178897	7.69572	0.00712193	0.0532146
GB54236	0.106553	6.0571	7.69295	0.00713174	0.053255
GB54112	-0.178701	6.15681	7.68999	0.00714226	0.0533007
GB42756	0.57576	3.35278	7.68759	0.00715078	0.0533315
GB48670	-0.137844	7.09778	7.67985	0.00717838	0.0535043
GB48293	-0.193521	4.93888	7.67309	0.00720254	0.0536514
GB41068	-0.208038	4.61303	7.67017	0.00721304	0.0536966
GB48784	-0.3591	8.16267	7.66679	0.00722516	0.0537538
GB49476	-0.597505	3.38497	7.65676	0.0072613	0.0539895
GB42918	-0.173168	6.31789	7.65472	0.00726871	0.0540114
GB55095	-0.97799	-1.59704	7.65287	0.00727541	0.054028
GB41992	0.404689	6.4239	7.6492	0.00728868	0.054066
GB52148	0.927232	-0.218051	7.64899	0.00728944	0.054066
GB53060	-1.96632	-1.34937	7.64256	0.00731284	0.0541812
GB52185	-0.744553	7.6194	7.64156	0.00731649	0.0541812
GB51827	0.576713	1.00193	7.64103	0.0073184	0.0541812
GB45494	0.462501	2.92364	7.63386	0.00734457	0.0543115
GB48464	-0.688871	-0.501362	7.63376	0.00734496	0.0543115
GB44030	0.318654	7.89111	7.63112	0.0073546	0.0543496
GB48816	0.39325	4.31135	7.62833	0.00736483	0.0543596
GB46197	0.201927	4.48724	7.6283	0.00736494	0.0543596
GB51621	0.344658	3.63122	7.62651	0.00737154	0.0543752
GB49919	0.226763	2.4645	7.61797	0.00740296	0.0545738
GB45236	0.715034	0.313112	7.6129	0.00742167	0.0546784
GB54672	-0.152941	4.36648	7.6075	0.00744168	0.0547925
GB52101	1.29962	1.17773	7.60491	0.00745128	0.0548298
GB52144	0.415862	8.27802	7.59582	0.00748513	0.0550379
GB53859	0.217792	5.18444	7.59487	0.00748865	0.0550379
GB44581	0.105816	8.12841	7.59242	0.0074978	0.0550718
GB44365	0.254952	6.03174	7.59037	0.00750548	0.0550948
GB49887	-0.633703	6.52505	7.58498	0.00752566	0.0552094
GB54207	0.403396	1.67437	7.5784	0.00755039	0.0553574
GB41664	-0.141726	4.96598	7.57299	0.0075708	0.0554611
GB52424	0.193925	7.38219	7.57192	0.00757486	0.0554611
GB47823	-0.468844	8.69127	7.57101	0.00757829	0.0554611
GB45356	-0.1158	5.15639	7.56354	0.00760658	0.0555347
GB43843	0.165873	4.04112	7.56184	0.00761304	0.0555347
GB54881	1.16343	2.18116	7.56156	0.00761409	0.0555347
GB42222	-0.114159	7.07296	7.56048	0.00761818	0.0555347
GB53815	0.589938	5.29366	7.56047	0.00761823	0.0555347
GB41203	0.6043	8.32228	7.56005	0.00761984	0.0555347
GB44621	-0.121952	5.01649	7.55989	0.00762044	0.0555347
GB46088	0.61458	1.15343	7.55803	0.0076275	0.0555379
GB51949	-0.512374	2.31571	7.55737	0.00763004	0.0555379
GB43516	1.05203	5.11989	7.55242	0.00764888	0.0556069
GB43584	0.342773	5.66204	7.55169	0.00765169	0.0556069
GB51735	-0.182559	3.37216	7.55127	0.00765329	0.0556069
GB50971	-0.255627	6.87321	7.54644	0.00767175	0.0557076
GB41435	1.76867	0.938909	7.53653	0.00770978	0.0559502
GB47581	0.27438	5.29781	7.53093	0.00773137	0.0560733
GB52694	-0.175579	7.49525	7.52885	0.0077394	0.0560979
GB54914	-0.196033	4.13414	7.52371	0.00775932	0.0562086
GB55644	0.194832	5.58182	7.51969	0.00777488	0.0562877
GB48476	0.630866	2.61656	7.51663	0.00778678	0.0563152
GB55633	0.311472	1.90431	7.51577	0.00779013	0.0563152
GB40739	1.97975	0.629072	9.70817	0.00779821	0.0563152
GB52774	-0.12882	6.70879	7.51275	0.0078019	0.0563152
GB40599	0.1775	4.16349	7.51273	0.00780198	0.0563152
GB52847	0.300957	5.19655	7.51155	0.00780657	0.0563152
GB49402	-0.192096	4.73195	7.49742	0.00786188	0.0566804
GB43173	0.425216	4.66561	7.48507	0.00791053	0.0569972
GB42351	-0.321766	9.16278	7.47842	0.00793687	0.057153
GB47095	0.432093	3.60427	7.47292	0.00795873	0.0572764
GB51867	-0.131268	6.34426	7.46612	0.00798583	0.0574373
GB43945	0.226164	6.20292	7.45784	0.00801897	0.0576414
GB47269	-0.242027	3.37104	7.45525	0.00802937	0.0576819
GB51464	-0.126105	6.78493	7.44782	0.00805927	0.0578258
GB51418	0.279642	3.79431	7.44764	0.00805999	0.0578258
GB53354	-0.675606	8.4745	7.44544	0.00806888	0.0578258
GB40348	0.267206	8.26617	7.44437	0.00807317	0.0578258
GB44835	1.2345	1.90446	7.44435	0.00807326	0.0578258
GB40351	0.417139	1.96937	7.43936	0.00809345	0.0579361
GB42199	-0.542127	2.49531	7.43508	0.00811078	0.0580188
GB51740	0.181071	5.89597	7.4333	0.00811801	0.0580188
GB44898	0.191881	4.34705	7.43297	0.00811938	0.0580188
GB53562	0.346614	6.51515	7.43111	0.00812693	0.0580385
GB45390	0.196569	4.44566	7.42117	0.00816744	0.0582935
GB41122	-0.220889	4.43242	7.41304	0.00820078	0.0584969
GB42139	0.146873	6.03864	7.40439	0.00823639	0.0587164
GB47280	0.151338	5.88253	7.40075	0.00825141	0.0587889
GB45026	-0.142267	7.35917	7.39812	0.00826227	0.0588317
GB41842	-0.167685	6.69997	7.39647	0.00826912	0.0588458
GB45095	0.165324	5.32603	7.3876	0.00830594	0.0590617
GB48585	0.362281	1.7861	7.38625	0.00831157	0.0590617
GB42433	0.393984	5.91406	7.38562	0.00831419	0.0590617
GB49981	0.388636	3.02371	7.38447	0.00831896	0.0590617
GB46523	0.144358	7.04382	7.37508	0.00835819	0.0593054
GB55422	-0.181734	5.14487	7.36101	0.00841735	0.0596754
GB41864	0.235004	3.05133	7.35973	0.00842275	0.0596754
GB50899	-0.230499	4.51697	7.35917	0.00842511	0.0596754
GB55692	-0.136071	5.57239	7.3534	0.00844955	0.0598135
GB44525	0.371579	1.51205	7.35189	0.00845594	0.0598238
GB41874	-0.113079	7.49188	7.34578	0.00848187	0.0599572
GB40934	-0.131246	6.51138	7.34512	0.0084847	0.0599572
GB53128	-0.123463	5.21255	7.34192	0.00849831	0.0600184
GB44447	1.09826	2.59254	7.33664	0.00852088	0.0601427
GB40169	-0.731079	4.7634	7.33129	0.00854377	0.0602692
GB42479	-0.119889	6.95982	7.32868	0.00855494	0.0603084
GB41781	-0.131677	5.76173	7.32743	0.00856031	0.0603084
GB45417	0.458828	6.80566	7.32651	0.00856428	0.0603084
GB55402	0.76437	3.81005	7.32314	0.00857879	0.0603755
GB52184	2.74799	3.84136	7.31403	0.00861808	0.0606168
GB48248	-0.160738	5.11255	7.30923	0.00863886	0.0607277
GB41230	0.447214	5.31352	7.3057	0.00865421	0.0608003
GB46330	0.240767	7.41352	7.30348	0.00866385	0.0608328
GB41061	-0.493223	1.58736	7.30204	0.00867013	0.0608416
GB44984	-0.12427	4.7053	7.29199	0.00871396	0.0611055
GB44798	0.3206	6.05535	7.29042	0.00872083	0.0611055
GB51521	0.832334	1.11348	8.30744	0.00872287	0.0611055
GB50244	0.0898336	7.41542	7.28518	0.00874384	0.061217
GB53798	1.43063	4.84407	7.2822	0.00875695	0.0612734
GB41804	-0.101909	6.14115	7.28075	0.00876331	0.0612734
GB47961	0.205909	5.94828	7.27805	0.00877522	0.0612734
GB47498	0.292053	5.19357	7.27763	0.00877707	0.0612734
GB48949	-0.121545	7.47204	7.2776	0.00877719	0.0612734
GB42793	-0.571573	6.61961	7.26694	0.00882432	0.0615669
GB53770	-0.167776	4.82727	7.26452	0.00883508	0.0615971
GB51612	0.449572	6.83215	7.26225	0.00884517	0.0615971
GB49074	0.135066	5.23773	7.26147	0.00884861	0.0615971
GB50682	0.247056	3.41812	7.26139	0.00884899	0.0615971
GB53848	-0.487582	4.44163	7.25913	0.00885902	0.0616315
GB52500	-0.213884	5.77233	7.25684	0.00886923	0.0616393
GB40723	-0.117952	5.48807	7.2566	0.00887033	0.0616393
GB46459	0.129209	5.3151	7.25509	0.00887706	0.0616508
GB46332	0.196502	7.71407	7.24717	0.00891247	0.0618612
GB47998	-0.139102	7.32411	7.24541	0.00892034	0.0618804
GB54316	-0.960569	3.1501	7.2421	0.00893522	0.0619481
GB48239	-0.173628	6.63575	7.22494	0.00901267	0.0624493
GB48005	0.770411	6.69771	7.22162	0.00902772	0.0625178
GB55537	-0.283929	9.21997	7.21753	0.00904631	0.0626108
GB53039	-0.178453	8.98199	7.20751	0.00909204	0.0628914
GB52977	-0.161317	5.32697	7.20368	0.00910958	0.0629767
GB46922	-0.215248	6.96829	7.20252	0.00911491	0.0629776
GB55595	-0.117544	5.63243	7.19818	0.00913485	0.063056
GB50163	-0.387745	3.6106	7.19778	0.00913666	0.063056
GB46251	0.273353	5.81682	7.19636	0.00914322	0.0630653
GB55798	0.851737	5.88835	7.19359	0.00915595	0.0630665
GB44387	-1.03884	4.74438	7.19312	0.00915813	0.0630665
GB42327	0.212915	7.07312	7.19293	0.00915901	0.0630665
GB41663	-0.189795	5.72969	7.19012	0.00917195	0.0630895
GB43298	1.92431	-1.02161	7.18986	0.00917315	0.0630895
GB54923	-0.295389	7.44654	7.18882	0.00917799	0.0630895
GB54842	-0.128443	5.73559	7.18489	0.00919616	0.0631786
GB47891	-0.409252	2.44698	7.18025	0.00921766	0.0632904
GB54677	-0.170766	5.06464	7.17841	0.00922624	0.0633134
GB54210	0.164926	6.31348	7.17419	0.00924587	0.0633886
GB44683	-0.258913	6.49474	7.1738	0.00924765	0.0633886
GB54956	-0.107233	6.29391	7.16846	0.00927257	0.0635119
GB50928	-0.151776	4.41848	7.16646	0.00928193	0.0635119
GB54395	0.219084	7.11106	7.16348	0.00929589	0.0635119
GB41567	0.818966	1.02804	7.16271	0.00929947	0.0635119
GB53531	0.599442	2.75481	7.16249	0.00930049	0.0635119
GB40863	0.375749	2.7213	7.16237	0.00930106	0.0635119
GB47030	-0.116444	6.44578	7.1621	0.00930235	0.0635119
GB55625	-0.0998579	6.73643	7.14937	0.00936221	0.0638845
GB51782	-0.355236	5.81453	7.14529	0.00938146	0.0639799
GB47134	-0.131937	7.7315	7.14322	0.00939128	0.0640108
GB44574	0.30331	3.34037	7.13289	0.00944028	0.0643086
GB54607	-0.204092	6.20207	7.12769	0.00946508	0.064415
GB40785	0.253553	5.64905	7.12739	0.00946654	0.064415
GB41293	0.239156	5.8143	7.11999	0.0095019	0.0646193
GB53406	-0.176809	4.96532	7.1118	0.00954128	0.0648485
GB50821	0.175084	5.28467	7.11075	0.0095463	0.0648485
GB40637	-0.143934	4.70742	7.10565	0.00957092	0.064964
GB45560	0.113071	5.17143	7.105	0.00957404	0.064964
GB55448	0.468388	1.31897	7.10215	0.0095878	0.065021
GB45644	0.402164	4.44677	7.09897	0.00960322	0.0650891
GB53202	0.849887	1.26719	7.09355	0.00962955	0.065231
GB49730	0.701088	3.15467	7.08887	0.00965232	0.0653488
GB50219	0.445895	7.39783	7.08576	0.00966746	0.0653715
GB43453	0.36486	4.33735	7.0841	0.00967559	0.0653715
GB55581	-0.158427	8.30161	7.08379	0.00967706	0.0653715
GB51257	-0.107231	6.85219	7.08375	0.00967728	0.0653715
GB42051	-0.11967	4.99959	7.08032	0.00969407	0.0654485
GB53569	0.697327	-0.36786	7.07673	0.00971166	0.0655307
GB46230	-0.682453	8.87468	7.07286	0.00973064	0.0655772
GB54235	0.205553	6.21098	7.07213	0.00973424	0.0655772
GB44205	-0.174062	7.683	7.07202	0.00973479	0.0655772
GB50604	-0.793318	0.488645	7.07071	0.00974121	0.0655839
GB48531	-0.136524	4.9556	7.06699	0.00975952	0.0656153
GB45397	0.225715	5.23156	7.06546	0.00976709	0.0656153
GB47392	-0.168191	5.30269	7.06507	0.00976899	0.0656153
GB43573	-0.448511	7.8939	7.06463	0.00977119	0.0656153
GB51917	0.365158	4.55811	7.06427	0.00977296	0.0656153
GB49329	-0.161417	4.72497	7.06215	0.00978342	0.0656492
GB50770	1.07157	-0.650621	7.05161	0.00983566	0.0659632
GB43153	-0.111081	6.28527	7.05036	0.00984187	0.0659683
GB55312	0.761221	4.21228	7.04484	0.00986936	0.066116
GB46036	-0.146763	5.30876	7.04183	0.00988439	0.0661254
GB48245	-0.172994	4.80334	7.04063	0.00989038	0.0661254
GB50210	-0.1794	4.36076	7.04046	0.00989124	0.0661254
GB42735	-0.702111	0.280631	7.04018	0.00989261	0.0661254
GB45335	-0.364326	7.08074	7.03453	0.00992093	0.0662781
GB40858	-0.11646	5.18262	7.03248	0.00993122	0.0663104
GB44062	0.116324	6.43737	7.03	0.00994366	0.0663568
GB54000	-0.867378	0.378219	7.02161	0.00998594	0.0666023
GB40801	-0.246331	5.40216	7.01221	0.0100335	0.0668487
GB47383	-0.142188	4.25085	7.01213	0.0100339	0.0668487
GB53147	-0.151907	4.08971	7.0079	0.0100554	0.0669549
GB40090	0.442281	3.67352	7.00283	0.0100812	0.0670901
GB41897	-0.173696	5.0653	6.9971	0.0101105	0.0672479
GB42703	1.61893	-1.78196	7.17653	0.0101662	0.067547
GB40022	-0.347531	4.28058	6.98616	0.0101666	0.067547
GB46792	-0.194769	5.13342	6.98464	0.0101745	0.067562
GB47673	0.602081	0.225223	6.98226	0.0101867	0.0676029
GB51734	0.231212	8.07832	6.98128	0.0101918	0.0676029
GB41749	0.676168	0.158479	6.97525	0.0102229	0.0677724
GB48959	1.38866	-0.592447	6.96971	0.0102517	0.0679257
GB52156	-0.248135	5.16384	6.9675	0.0102631	0.0679645
GB53269	0.149606	6.89471	6.95824	0.0103114	0.0682467
GB53209	0.603303	0.337501	6.95691	0.0103183	0.0682555
GB41755	-0.121721	4.98727	6.95572	0.0103245	0.0682591
GB48349	0.116689	7.07298	6.95351	0.0103361	0.0682822
GB45760	0.228058	6.79319	6.9529	0.0103393	0.0682822
GB45838	-0.122389	6.29315	6.94876	0.010361	0.0683605
GB55576	-0.353407	7.51809	6.94849	0.0103624	0.0683605
GB40877	-0.212373	6.31115	6.94335	0.0103894	0.0684743
GB53404	0.880118	5.65706	6.94305	0.010391	0.0684743
GB41070	0.445964	3.05713	6.93559	0.0104304	0.0686857
GB51823	-0.394947	1.93254	6.93412	0.0104382	0.0686857
GB44368	0.248664	5.89665	6.93375	0.0104401	0.0686857
GB48746	-0.562673	4.49706	6.92738	0.0104739	0.0688705
GB44890	0.151557	7.90137	6.91409	0.0105447	0.0692985
GB43162	-0.683268	1.12493	6.90519	0.0105924	0.069555
GB53825	0.117183	6.1455	6.90467	0.0105952	0.069555
GB48390	0.542516	0.461456	6.90187	0.0106102	0.0696161
GB43229	-0.127653	8.04129	6.89737	0.0106345	0.0697374
GB53478	0.248656	2.35372	6.89223	0.0106623	0.0698453
GB46771	-0.347949	2.86236	6.89219	0.0106625	0.0698453
GB49255	0.492712	3.74647	6.89029	0.0106728	0.0698748
GB44661	0.332091	6.72807	6.88535	0.0106995	0.0700122
GB55778	-0.120424	5.07322	6.88317	0.0107114	0.0700518
GB55434	-0.0955718	8.15616	6.88022	0.0107274	0.0701169
GB43007	-0.811832	7.59393	6.87898	0.0107342	0.0701169
GB43856	-0.160703	5.57962	6.87815	0.0107387	0.0701169
GB42716	0.114805	5.96702	6.87518	0.0107549	0.0701596
GB54808	0.276863	4.55587	6.87483	0.0107568	0.0701596
GB48578	0.349525	3.24934	6.87175	0.0107737	0.0702317
GB54653	-0.162376	3.99007	6.86753	0.0107967	0.0703443
GB52507	-0.130759	4.37355	6.86502	0.0108105	0.0703962
GB53314	-0.346062	8.17795	6.86034	0.0108362	0.070492
GB46853	0.179408	4.28581	6.86023	0.0108369	0.070492
GB43717	0.366061	6.84049	6.8563	0.0108585	0.0705947
GB48002	-0.205908	9.59017	6.85121	0.0108866	0.0707394
GB45876	0.156219	5.29194	6.84923	0.0108975	0.0707725
GB45853	-0.448492	6.22702	6.84806	0.010904	0.0707768
GB53655	0.387546	5.08163	6.84439	0.0109243	0.0708708
GB41235	-0.756682	-0.598754	6.84002	0.0109486	0.0709904
GB42549	2.33692	-0.559419	6.8343	0.0109805	0.0711471
GB53639	-0.270021	1.44439	6.83357	0.0109846	0.0711471
GB56016	-0.160305	4.89108	6.83004	0.0110043	0.071237
GB47273	-0.324712	3.41946	6.82797	0.0110159	0.0712739
GB46452	0.104802	5.33611	6.8238	0.0110393	0.071387
GB49786	-0.20734	4.89899	6.81183	0.0111066	0.0717842
GB55001	-0.127404	6.06356	6.80829	0.0111267	0.0718211
GB50020	0.174126	7.34918	6.80824	0.011127	0.0718211
GB44169	0.8722	-1.2059	6.80768	0.0111301	0.0718211
GB40489	-0.230805	6.56116	6.80215	0.0111615	0.0719848
GB51791	0.109307	7.02807	6.79884	0.0111803	0.0720678
GB46777	-0.170988	3.74245	6.79641	0.0111941	0.0721185
GB50457	-0.337485	7.00734	6.79376	0.0112092	0.0721657
GB55800	-0.170992	3.85513	6.79303	0.0112133	0.0721657
GB47376	0.686166	2.44208	6.78713	0.011247	0.0723442
GB46376	-0.120684	6.64195	6.78355	0.0112676	0.0724378
GB41756	0.834543	3.93677	6.78119	0.0112811	0.0724861
GB45146	-0.121647	5.12405	6.77943	0.0112912	0.0725127
GB41522	-0.19327	4.04919	6.77539	0.0113145	0.0726236
GB49029	-0.8292	-0.359236	6.7677	0.0113588	0.0728696
GB50289	-0.110202	7.49958	6.76625	0.0113672	0.0728849
GB52516	-0.148386	4.39026	6.76253	0.0113887	0.0729844
GB44079	0.244175	4.6708	6.76008	0.011403	0.0730368
GB50730	0.274774	8.18282	6.7575	0.011418	0.0730747
GB48776	-0.102899	5.65391	6.75699	0.0114209	0.0730747
GB53933	-0.497155	2.95098	6.75457	0.011435	0.0731106
GB47192	-0.164759	4.18654	6.75395	0.0114386	0.0731106
GB50944	-0.277616	6.86269	6.75186	0.0114508	0.0731497
GB53139	0.340787	8.02468	6.74769	0.0114751	0.0732666
GB53789	0.228612	2.70934	6.74604	0.0114848	0.0732895
GB40975	0.36673	7.17697	6.74459	0.0114932	0.073305
GB53714	0.209937	4.83085	6.73607	0.0115433	0.0735854
GB40092	0.572804	9.15132	6.72952	0.0115818	0.0737924
GB53014	-0.526596	7.07238	6.72669	0.0115986	0.07386
GB42820	0.12276	5.7687	6.72539	0.0116062	0.0738701
GB40442	-0.297055	4.69315	6.72241	0.0116239	0.0739435
GB49812	-0.144776	5.27734	6.72119	0.0116311	0.0739508
GB55171	1.52732	-1.56145	6.71958	0.0116407	0.0739726
GB50057	-0.198024	4.24162	6.71689	0.0116567	0.0739986
GB49696	0.260348	6.8304	6.71683	0.011657	0.0739986
GB50630	0.643946	6.478	6.7143	0.011672	0.0740114
GB44757	-0.107366	6.69341	6.71292	0.0116803	0.0740114
GB54286	0.106908	7.62793	6.71247	0.0116829	0.0740114
GB54384	-0.143608	5.93908	6.71239	0.0116834	0.0740114
GB43439	0.128338	4.76766	6.70998	0.0116978	0.0740613
GB44503	-0.34302	6.34669	6.70868	0.0117055	0.0740613
GB55235	-0.19261	5.66108	6.70708	0.0117151	0.0740613
GB48621	0.296804	4.46966	6.70696	0.0117158	0.0740613
GB53357	-0.129703	7.50235	6.70059	0.0117539	0.0742403
GB47249	0.31753	4.55287	6.70018	0.0117563	0.0742403
GB46022	-0.144429	4.72639	6.69741	0.011773	0.0743064
GB55137	0.559765	-0.49366	6.69414	0.0117926	0.0743919
GB54666	-0.112973	6.18348	6.68511	0.0118471	0.0746964
GB40232	-0.203518	9.01744	6.68338	0.0118576	0.0747236
GB45813	0.19765	9.39488	6.68111	0.0118713	0.0747711
GB48314	-0.163231	6.68599	6.66982	0.0119398	0.0751639
GB52453	0.260196	6.38172	6.66743	0.0119544	0.0752166
GB48965	0.20681	5.1789	6.66254	0.0119843	0.0753656
GB54749	0.188323	4.74304	6.6591	0.0120054	0.0754588
GB49489	-0.113931	6.50868	6.6519	0.0120496	0.0756976
GB44148	0.129543	7.22347	6.65024	0.0120598	0.0757223
GB40693	0.268261	3.76723	6.64672	0.0120815	0.0757952
GB53068	0.270536	4.61673	6.64633	0.0120839	0.0757952
GB55413	-0.0933532	5.82292	6.64315	0.0121036	0.0758792
GB54085	0.12409	7.9329	6.64021	0.0121217	0.0759536
GB44685	0.182545	8.08235	6.63669	0.0121436	0.0760512
GB48274	0.447468	5.47314	6.63232	0.0121707	0.0761816
GB50741	0.165784	4.86792	6.62576	0.0122116	0.0763981
GB45419	-0.127245	4.92929	6.62026	0.012246	0.0765736
GB53559	0.545561	0.798984	6.61828	0.0122583	0.0765886
GB40057	-0.143348	7.62614	6.61728	0.0122646	0.0765886
GB44551	0.310893	5.53494	6.61684	0.0122673	0.0765886
GB43872	0.145717	4.44111	6.6123	0.0122959	0.076706
GB50083	-0.166923	3.96078	6.61183	0.0122988	0.076706
GB51008	-0.112912	5.41434	6.60991	0.0123109	0.0767417
GB41045	0.109178	5.19012	6.60795	0.0123233	0.0767462
GB40904	-0.161366	4.86961	6.60779	0.0123243	0.0767462
GB51783	-1.07202	7.1347	6.60553	0.0123385	0.0767955
GB55496	-0.190129	7.09867	6.60417	0.0123471	0.0768095
GB52643	0.178311	9.64216	6.60261	0.0123569	0.076831
GB52788	-0.29189	6.94838	6.59954	0.0123764	0.0768823
GB45709	0.118348	5.57858	6.5993	0.0123779	0.0768823
GB47185	0.44021	3.66434	6.59576	0.0124003	0.0769823
GB52246	0.0963167	7.44019	6.58884	0.0124442	0.0772154
GB52595	0.251451	6.22478	6.58739	0.0124535	0.0772331
GB45679	0.137847	5.52335	6.58506	0.0124684	0.0772605
GB53865	0.391494	7.11904	6.58422	0.0124737	0.0772605
GB51723	-0.138558	5.06055	6.58355	0.012478	0.0772605
GB52104	0.433617	2.57025	6.5827	0.0124834	0.0772605
GB52423	0.199147	4.5345	6.58169	0.0124899	0.0772611
GB41852	0.139064	6.92861	6.57521	0.0125313	0.0774782
GB52506	0.162549	4.65556	6.5731	0.0125448	0.077522
GB46888	-0.179244	4.5632	6.57174	0.0125536	0.0775364
GB48261	-0.190453	5.45202	6.56288	0.0126107	0.0778494
GB52950	0.655664	0.202272	6.55775	0.0126438	0.078014
GB46227	-0.691817	5.81105	6.55439	0.0126656	0.0781087
GB51985	0.803861	-0.743352	6.55167	0.0126832	0.078142
GB42714	-0.1347	4.74171	6.55157	0.0126839	0.078142
GB40556	-0.17022	4.16253	6.54251	0.0127429	0.0784656
GB46460	0.294632	3.88546	6.54018	0.012758	0.078519
GB43129	0.458089	9.77733	6.53216	0.0128106	0.0787805
GB49158	-0.147552	5.42129	6.53171	0.0128135	0.0787805
GB55023	1.45859	-0.817843	6.52229	0.0128755	0.0790935
GB43150	-0.093236	6.72857	6.52199	0.0128775	0.0790935
GB52819	-0.519004	5.87045	6.52028	0.0128888	0.0791228
GB46745	0.165953	4.54231	6.51844	0.012901	0.0791514
GB48437	1.23683	0.688585	6.5176	0.0129065	0.0791514
GB55487	0.189137	3.15202	6.50423	0.0129952	0.0796551
GB49785	0.653166	7.16329	6.501	0.0130168	0.079747
GB47112	0.131088	6.36594	6.489	0.0130972	0.0801988
GB51938	-0.97832	2.42421	6.4839	0.0131314	0.0803679
GB52247	0.102087	5.87232	6.48089	0.0131518	0.0804517
GB48022	0.690023	7.36802	6.47965	0.0131602	0.0804623
GB51253	-0.207029	4.31514	6.47119	0.0132174	0.0807714
GB45015	-0.314802	2.19798	6.46842	0.0132362	0.0808453
GB54506	-0.608343	5.17895	6.4646	0.0132621	0.0809265
GB44643	0.185016	6.56838	6.46419	0.013265	0.0809265
GB55389	-1.00292	6.0749	6.46352	0.0132695	0.0809265
GB46813	-0.224119	6.38614	6.4595	0.0132969	0.0810531
GB45648	0.269046	4.51904	6.45568	0.013323	0.0811711
GB53743	0.299706	4.85577	6.43913	0.0134367	0.0818229
GB45504	-0.142914	5.35544	6.43783	0.0134457	0.0818364
GB52179	-0.71557	4.64419	6.43517	0.0134641	0.0818918
GB42280	-0.124843	5.74425	6.43455	0.0134683	0.0818918
GB49884	-0.133043	6.01311	6.43336	0.0134766	0.0819011
GB51667	-0.172401	5.88045	6.43126	0.0134911	0.0819482
GB49587	0.484196	0.139636	6.43001	0.0134998	0.0819598
GB50801	0.122634	5.58966	6.42851	0.0135102	0.0819598
GB48530	0.121108	7.73994	6.4274	0.0135179	0.0819598
GB54472	0.948009	-0.165174	6.42708	0.0135201	0.0819598
GB40510	-0.200011	5.3597	6.42289	0.0135493	0.0820955
[truncated: 10,113 more rows]

## Sheet: S3_midgut_DEGs_Apr82019
	logFC	logCPM	F	PValue	FDR
GB45495	1.21251	7.19821	65.55	1.37091e-11	1.49559e-07
GB40697	11.5671	3.82521	63.3019	2.46961e-11	1.49559e-07
GB40976	1.64781	10.3504	61.4776	4.0122e-11	1.55605e-07
GB48228	9.46749	3.56115	60.5572	5.13886e-11	1.55605e-07
GB47279	-3.38237	5.60347	52.9932	4.22079e-10	8.78919e-07
GB40696	8.97459	0.658176	52.8851	4.35396e-10	8.78919e-07
GB53554	3.55018	3.06201	49.0021	1.35521e-09	2.3449e-06
GB44112	9.91318	8.37914	41.4162	1.40112e-08	2.12129e-05
GB44323	1.77401	1.32841	40.0411	2.17885e-08	2.93225e-05
GB46774	0.594996	7.12732	39.122	2.93648e-08	3.55667e-05
GB53555	3.92612	1.01061	38.539	3.55339e-08	3.9126e-05
GB45911	0.562205	7.83072	37.6175	4.81423e-08	4.85917e-05
GB52490	0.968506	5.09975	36.1667	7.80994e-08	7.27646e-05
GB45134	-0.997859	3.82321	35.3514	1.02824e-07	8.89573e-05
GB41786	-1.37122	5.1531	33.4191	1.99189e-07	0.000158248
GB54153	-1.43666	1.74661	33.1395	2.19431e-07	0.000158248
GB43825	-1.3522	10.143	32.9456	2.34703e-07	0.000158248
GB53324	-2.44417	0.109329	32.9398	2.35177e-07	0.000158248
GB43549	0.590591	5.04192	31.598	3.76115e-07	0.000239764
GB43310	-1.13116	7.37988	29.974	6.70083e-07	0.000405802
GB41785	-1.39609	3.70457	29.7324	7.30827e-07	0.000419522
GB43732	-0.581539	2.04536	29.4441	8.10837e-07	0.000419522
GB40545	0.504634	2.8602	29.3756	8.31147e-07	0.000419522
GB40261	-0.617665	8.87129	29.3751	8.31285e-07	0.000419522
GB55500	-0.66169	4.15186	29.1735	8.94138e-07	0.000433192
GB43427	0.346639	5.20546	28.4805	1.15022e-06	0.000535825
GB47413	0.258217	5.65098	28.1197	1.31239e-06	0.000579218
GB52100	1.88271	0.275267	28.0649	1.33901e-06	0.000579218
GB42618	-1.03327	1.99152	27.8205	1.46471e-06	0.000604899
GB55799	-1.53371	6.75667	27.7589	1.49826e-06	0.000604899
GB52854	1.11896	1.85325	27.2358	1.81723e-06	0.000710011
GB43817	-1.1479	2.19823	26.9427	2.02577e-06	0.000761771
GB42524	1.35684	3.43951	26.8218	2.11892e-06	0.000761771
GB44098	0.375425	4.67801	26.7726	2.15805e-06	0.000761771
GB44651	-0.799439	2.35305	26.6648	2.24639e-06	0.000761771
GB53366	-0.248266	6.41794	26.6296	2.27601e-06	0.000761771
GB53234	0.713267	2.59592	26.5307	2.36158e-06	0.000761771
GB53641	1.72365	6.61374	26.4986	2.38997e-06	0.000761771
GB43690	-2.09387	7.10241	26.4014	2.47834e-06	0.000769683
GB53485	0.566497	3.06859	26.2741	2.59916e-06	0.000787027
GB41784	-1.60508	0.716366	26.1824	2.68996e-06	0.000794653
GB46187	-1.0239	2.03283	25.8424	3.34728e-06	0.000949281
GB41804	-0.179714	6.14115	25.5483	3.41435e-06	0.000949281
GB47805	-1.0353	6.77389	25.5219	3.44851e-06	0.000949281
GB53109	1.14895	0.773124	25.1502	3.96942e-06	0.00106839
GB47139	-0.635728	6.08624	24.8637	4.42585e-06	0.00116133
GB46496	0.460116	5.84903	24.8162	4.50649e-06	0.00116133
GB50609	1.10052	7.89397	24.2085	5.68468e-06	0.00143443
GB48914	0.448733	6.92808	23.8202	6.60009e-06	0.00162183
GB54035	0.246959	6.65968	23.7831	6.69516e-06	0.00162183
GB43688	-1.75375	5.80725	23.2676	8.17263e-06	0.00192179
GB40980	0.789085	7.88003	23.2431	8.25073e-06	0.00192179
GB42053	-1.76389	7.6096	23.1311	8.61761e-06	0.00196937
GB41312	-0.2596	6.87967	22.7555	9.97553e-06	0.00223747
GB55507	-0.237681	5.50916	22.3245	1.18095e-05	0.00260066
GB47412	0.355158	3.74886	21.7732	1.46745e-05	0.00309216
GB50049	-0.459309	2.92027	21.7547	1.47822e-05	0.00309216
GB43016	0.219367	5.18372	21.7505	1.48072e-05	0.00309216
GB42822	-0.893391	3.86149	21.6245	1.55643e-05	0.0031875
GB49960	0.480296	6.83885	21.5801	1.58405e-05	0.0031875
GB45836	0.502831	4.31169	21.5464	1.60533e-05	0.0031875
GB40935	-0.238668	4.40421	21.4855	1.64464e-05	0.00321288
GB49594	0.274225	5.11683	21.0475	1.95782e-05	0.00376398
GB40233	-0.761796	1.07993	20.9944	1.99973e-05	0.00378449
GB48275	0.648073	8.01266	20.8591	2.11085e-05	0.00393332
GB53847	-0.394543	7.06173	20.7295	2.22329e-05	0.00407371
GB42523	1.00832	5.20188	20.6959	2.25345e-05	0.00407371
GB48134	1.72195	6.29802	20.5339	2.40485e-05	0.00428347
GB54556	0.283925	4.72911	20.2087	2.7413e-05	0.00481198
GB48721	0.46504	3.13804	20.0928	2.87265e-05	0.0049705
GB46539	-0.143748	6.84809	20.0204	2.95793e-05	0.00504598
GB48450	-0.184444	6.56394	19.9533	3.0394e-05	0.00511295
GB44794	0.619711	1.18376	19.8803	3.13065e-05	0.00512877
GB44495	-0.790874	2.91671	19.878	3.13349e-05	0.00512877
GB49932	-0.20293	5.52038	19.7556	3.29306e-05	0.00531806
GB45736	-0.236765	8.10073	19.6822	3.39272e-05	0.00540692
GB44964	0.252066	3.96652	19.5507	3.57905e-05	0.00560133
GB55550	0.158772	6.49048	19.5315	3.6072e-05	0.00560133
GB43736	-0.163007	5.96613	19.4596	3.71429e-05	0.00564244
GB52023	-0.888007	6.91874	19.4514	3.72684e-05	0.00564244
GB46165	0.436116	6.12807	19.2912	3.97858e-05	0.00590867
GB52775	2.59562	2.36194	19.2779	4.00026e-05	0.00590867
GB47383	-0.22093	4.25085	19.1741	4.17357e-05	0.00604941
GB46646	-0.266716	4.4508	19.1614	4.19543e-05	0.00604941
GB43436	0.329656	4.37674	19.0802	4.33714e-05	0.00618017
GB40979	0.759317	5.13575	19.0375	4.41382e-05	0.00621631
GB51790	-1.10874	2.42723	18.7778	4.91042e-05	0.00683621
GB47623	0.501304	3.72617	18.6627	5.14867e-05	0.00706674
GB50721	0.962648	3.35873	18.642	5.1927e-05	0.00706674
GB48919	0.91016	5.44565	18.6113	5.25888e-05	0.00707728
GB42303	2.77201	2.5219	18.5677	5.35435e-05	0.00712658
GB40337	-0.905362	5.37629	18.4327	5.66118e-05	0.00739376
GB52345	0.356594	5.96609	18.4098	5.71505e-05	0.00739376
GB45404	0.353495	5.54557	18.4	5.73822e-05	0.00739376
GB45809	1.63209	-0.417274	18.3383	5.88661e-05	0.00750511
GB48274	0.612705	5.47314	18.2907	6.00379e-05	0.00757479
GB46569	0.257463	9.47423	18.1539	6.35397e-05	0.00786532
GB45869	-0.289189	4.15973	18.1502	6.36395e-05	0.00786532
GB52591	0.329951	5.8103	18.0992	6.49999e-05	0.00787722
GB51516	0.479388	1.93452	18.0978	6.50365e-05	0.00787722
GB50050	-0.442583	2.54247	18.0458	6.64586e-05	0.00796976
GB43738	-1.42238	4.82574	17.8819	7.11481e-05	0.0083955
GB49538	0.217835	3.88601	17.8735	7.1395e-05	0.0083955
GB45457	0.148217	6.11894	17.7964	7.37281e-05	0.00858649
GB45935	-0.650642	6.90261	17.7199	7.61185e-05	0.00878045
GB47506	-1.12929	4.22168	17.575	8.08704e-05	0.00924059
GB47184	-0.254718	5.10117	17.5099	8.31032e-05	0.00938834
GB40347	-0.855121	1.90037	17.4924	8.37138e-05	0.00938834
GB43976	-0.711491	0.636936	17.1941	9.48776e-05	0.0104765
GB53126	-0.491349	5.19793	17.1874	9.51468e-05	0.0104765
GB52154	0.1846	5.54486	17.0759	9.97175e-05	0.0108809
GB50514	-0.186983	7.3846	17.0378	0.000101329	0.010958
GB55300	0.540263	6.78013	17.0028	0.000102839	0.0110032
GB53519	-0.932187	0.596203	16.9805	0.00010381	0.0110032
GB54403	0.957765	0.745153	16.9654	0.000104472	0.0110032
GB48953	1.50888	1.51596	16.9279	0.00010614	0.0110825
GB41848	-0.230034	4.40914	16.895	0.000107622	0.0111412
GB46523	0.204921	7.04382	16.8359	0.000110346	0.0112604
GB50780	0.413319	6.48266	16.8052	0.000111785	0.0112604
GB47095	0.774978	3.60427	16.7958	0.00011223	0.0112604
GB49273	0.453234	5.47653	16.7903	0.000112493	0.0112604
GB55003	0.169782	5.96299	16.7566	0.000114109	0.0113286
GB48452	0.177272	7.16755	16.6299	0.000120402	0.0118562
GB46189	-0.163933	5.36256	16.4654	0.000129109	0.0126111
GB51517	0.260251	5.2362	16.4272	0.000131223	0.012715
GB53486	0.33174	3.21405	16.3064	0.000138146	0.0132796
GB45294	1.77271	-1.27668	16.1655	0.000146696	0.0139904
GB55451	0.87921	8.63669	16.0859	0.000151771	0.0143613
GB46166	0.440905	3.28206	16.0497	0.000154137	0.0144721
GB51736	0.494977	2.47974	15.9348	0.000161909	0.0149492
GB53756	2.01575	-0.71783	15.9083	0.000163752	0.0149492
GB55282	-0.161812	5.29081	15.9071	0.000163841	0.0149492
GB49884	-0.197463	6.01311	15.8863	0.000165309	0.0149492
GB43196	0.250823	6.01145	15.8851	0.000165389	0.0149492
GB43207	-0.62707	6.31852	15.8305	0.000169308	0.0151901
GB54003	-0.686083	3.01825	15.8015	0.000171428	0.0152672
GB51418	0.383651	3.79431	15.7497	0.000175283	0.0154966
GB40369	0.776452	3.062	15.7018	0.000178928	0.0157042
GB41747	-0.526423	5.27246	15.5683	0.000189504	0.0163982
GB47297	-0.708982	2.44169	15.5678	0.000189544	0.0163982
GB47498	0.425108	5.19357	15.5425	0.000191627	0.0164609
GB44498	0.394017	5.23016	15.5017	0.000195027	0.0164972
GB44138	0.223165	5.38481	15.482	0.000196687	0.0164972
GB55834	0.663145	3.2909	15.4688	0.00019781	0.0164972
GB45368	-0.142809	8.54561	15.4555	0.000198951	0.0164972
GB48313	-0.174972	7.64379	15.451	0.000199336	0.0164972
GB44412	-0.363379	6.62585	15.4407	0.000200222	0.0164972
GB53191	0.149512	6.19361	15.4162	0.000202354	0.0165602
GB54137	0.23288	5.37379	15.3629	0.000207058	0.0167746
GB54374	0.493318	3.98042	15.3553	0.000207743	0.0167746
GB48247	-0.403974	7.44616	15.3113	0.00021173	0.0169832
GB42435	-1.84845	-2.10791	15.2688	0.000215655	0.0170866
GB40637	-0.199422	4.70742	15.2669	0.000215839	0.0170866
GB48904	-0.23387	9.59015	15.2293	0.000219379	0.0171605
GB54119	-0.19138	5.46984	15.2233	0.000219948	0.0171605
GB48177	-0.227122	5.9287	15.212	0.000221024	0.0171605
GB41093	-1.22635	1.43417	15.1325	0.000228769	0.0176488
GB48690	0.58029	4.35499	15.0895	0.000233075	0.017773
GB55102	-0.162726	7.55312	15.0872	0.000233315	0.017773
GB44490	0.187936	8.01709	15.0409	0.000238041	0.017858
GB54468	-1.24529	3.07476	15.0381	0.00023833	0.017858
GB40950	0.601823	3.51948	15.0331	0.000238854	0.017858
GB40690	0.748402	7.31726	14.9714	0.000245336	0.0182088
GB45692	0.336828	5.49029	14.9601	0.000246553	0.0182088
GB43218	0.203845	6.43041	14.927	0.000250118	0.0183601
GB52042	-0.771167	3.80475	14.9074	0.000252262	0.0183976
GB45795	-0.306723	5.10314	14.8947	0.000253665	0.0183976
GB55608	0.328396	3.36778	14.8405	0.000259716	0.0187243
GB45307	-0.233609	5.40782	14.8114	0.000263028	0.0188508
GB48061	-0.388977	5.73381	14.7742	0.000267325	0.0190461
GB47094	0.622972	3.72933	14.7107	0.000274836	0.0194667
GB43127	-0.167593	5.1066	14.6654	0.00028032	0.0197397
GB55835	-0.182586	5.07508	14.5769	0.00029138	0.0202844
GB53636	-0.61561	5.4276	14.5767	0.000291404	0.0202844
GB43659	-0.891815	-0.00913786	14.5572	0.000293898	0.0203411
GB50159	-0.917217	2.36881	14.5313	0.000297239	0.0204555
GB44482	0.208722	8.97393	14.5133	0.000299593	0.020501
GB48905	-0.358954	8.7831	14.4871	0.000303051	0.0206211
GB41603	0.356717	9.70781	14.4729	0.000304938	0.0206336
GB41654	0.198015	5.03236	14.4231	0.000311674	0.0208761
GB50741	0.233669	4.86792	14.4209	0.00031197	0.0208761
GB43942	-0.200098	5.72092	14.3839	0.000317076	0.0211012
GB42702	1.22669	-1.16049	14.3311	0.000324501	0.0214773
GB55871	2.37001	-1.57673	14.2754	0.000332542	0.0218899
GB54208	-0.196734	5.7777	14.2221	0.000340422	0.0222875
GB46925	0.341305	7.44428	14.195	0.000344492	0.0224327
GB49714	-0.21543	5.07423	14.1705	0.000348236	0.0225553
GB53452	0.323465	2.91193	14.1087	0.000357835	0.023002
GB46064	-0.816702	-1.37886	14.1018	0.000358932	0.023002
GB45938	-0.83615	2.12071	14.0238	0.000371472	0.0236804
GB54269	-0.237879	7.04968	13.9733	0.000379846	0.0240055
GB49454	0.580269	2.52669	13.9692	0.000380536	0.0240055
GB55509	-0.770061	1.24532	13.9512	0.000383569	0.0240715
GB45719	0.181149	5.77543	13.9353	0.000386274	0.0241162
GB51768	0.226364	5.12184	13.9009	0.00039219	0.02436
GB51481	0.640191	4.99073	13.8232	0.000405903	0.0250832
GB41846	-0.223598	6.44752	13.7919	0.000411566	0.025304
GB54219	0.365389	7.94428	13.7736	0.000414908	0.0253506
GB49049	0.633908	0.0728229	13.7548	0.000418381	0.0253506
GB55285	0.292225	6.64515	13.7536	0.000418603	0.0253506
GB41376	0.551413	7.79953	13.7058	0.00042757	0.0257648
GB47804	-0.586756	6.35485	13.676	0.000433244	0.0258653
GB55422	-0.231145	5.14487	13.6647	0.000435435	0.0258653
GB44060	0.528738	5.80062	13.6636	0.000435644	0.0258653
GB48913	0.36139	6.11989	13.5173	0.000464889	0.027467
GB45673	-0.400819	7.29524	13.4881	0.000470962	0.0276907
GB49854	-1.06321	8.25349	13.4739	0.000473946	0.0277315
GB44697	0.418042	4.21535	13.4427	0.000480569	0.0279839
GB53624	-1.29816	1.53409	13.4115	0.000487307	0.0280272
GB49312	-0.354147	7.31986	13.4105	0.000487505	0.0280272
GB42886	0.853588	3.02414	13.4071	0.000488255	0.0280272
GB49397	0.50329	9.27283	13.3678	0.000496874	0.0282367
GB42433	0.538381	5.91406	13.3614	0.000498292	0.0282367
GB49180	0.507783	6.86617	13.3434	0.000502324	0.0282367
GB53394	0.230676	9.67209	13.3356	0.000504067	0.0282367
GB47037	0.683046	4.4794	13.3337	0.000504484	0.0282367
GB54215	-0.191409	4.92877	13.3275	0.000505891	0.0282367
GB51431	-0.304093	4.00766	13.2855	0.000515464	0.028639
GB49930	-0.422424	6.41459	13.25	0.000523691	0.0289632
GB54511	-0.165274	9.07635	13.2299	0.000528414	0.0290325
GB44549	3.1644	6.66306	13.2121	0.000532645	0.0290325
GB53188	-0.245396	5.78396	13.2103	0.000533061	0.0290325
GB41247	0.299358	6.28943	13.2041	0.000534532	0.0290325
GB48449	-0.586771	0.325172	13.158	0.000545667	0.0292627
GB47159	-0.178363	5.90067	13.1527	0.000546978	0.0292627
GB55467	-0.528426	2.72343	13.1423	0.000549533	0.0292627
GB50945	0.19737	5.85594	13.1409	0.00054986	0.0292627
GB48351	-0.218911	6.26544	13.127	0.0005533	0.0292627
GB45856	-0.173188	7.29246	13.1219	0.000554568	0.0292627
GB53299	0.368287	3.86996	13.1174	0.000555681	0.0292627
GB43385	1.09541	-0.770657	13.0851	0.000563762	0.0295597
GB45034	0.404196	6.55292	13.0576	0.000570761	0.0297977
GB49871	-0.161633	7.8821	12.9722	0.000593038	0.0308278
GB42440	-0.436644	4.02554	12.9515	0.000598571	0.0309824
GB51840	-0.589186	4.60915	12.8807	0.000617902	0.0318469
GB45033	0.564553	1.40652	12.8581	0.000624211	0.0319167
GB50031	-0.198064	5.82487	12.857	0.000624526	0.0319167
GB48889	0.311725	7.69341	12.8215	0.000634566	0.0322935
GB55852	-0.122397	7.19834	12.7831	0.000645626	0.0327189
GB52236	0.189118	5.4069	12.7288	0.000661605	0.0333328
GB48758	0.726715	2.65469	12.7222	0.000663574	0.0333328
GB41890	0.291483	4.26935	12.7141	0.000665996	0.0333328
GB49894	0.177126	7.56964	12.6933	0.000672266	0.0335082
GB52569	1.08913	0.750049	12.6475	0.000686295	0.0340392
GB43150	-0.121776	6.72857	12.6403	0.000688541	0.0340392
GB47816	0.231019	6.94763	12.5767	0.000708576	0.0348873
GB54996	0.411237	6.03803	12.5532	0.000716139	0.0351169
GB53289	-0.136587	5.93194	12.5264	0.000724884	0.0352933
GB44047	-0.59912	1.3309	12.5243	0.000725564	0.0352933
GB40602	-0.678806	1.8098	12.5041	0.000732223	0.0353742
GB41962	0.799129	3.97232	12.5016	0.000733068	0.0353742
GB50629	-0.613315	6.91343	12.4825	0.000739421	0.0355392
GB46164	0.412107	4.6669	12.4625	0.000746141	0.0356651
GB43938	-0.219595	6.21634	12.4572	0.000747931	0.0356651
GB45035	0.39213	5.72026	12.4225	0.000759758	0.0360336
GB55030	0.54139	7.91688	12.4172	0.000761609	0.0360336
GB41567	0.959202	1.02804	12.3612	0.00078118	0.0368158
GB44024	3.01126	-0.0824517	12.3319	0.000791619	0.0371631
GB51722	0.282343	5.00959	12.3206	0.000795673	0.037182
GB51168	0.293593	3.60336	12.3137	0.00079816	0.037182
GB42143	0.126487	6.89718	12.2907	0.000806544	0.0374286
GB46450	-0.161133	6.11586	12.2594	0.000818071	0.0376421
GB51120	-0.277108	5.2201	12.2562	0.000819283	0.0376421
GB42800	1.03507	2.42926	12.2452	0.000823364	0.0376421
GB54328	-0.120634	5.67175	12.2447	0.000823577	0.0376421
GB53419	-0.204694	4.32054	12.2291	0.000829413	0.0376587
GB51409	0.517211	4.0183	12.2272	0.000830158	0.0376587
GB50385	-0.336346	5.67614	12.2017	0.000839823	0.037955
GB40981	0.921937	1.17498	12.1862	0.000845768	0.0380816
GB44053	0.451542	2.51459	12.1663	0.000853439	0.0382846
GB48863	0.446078	1.87615	12.145	0.000861751	0.0383915
GB42740	0.354177	5.00927	12.144	0.000862159	0.0383915
GB54000	-0.927393	0.378219	12.1177	0.00087252	0.0387105
GB50433	-0.629192	0.00312719	12.1088	0.000876048	0.0387252
GB53023	0.253847	5.52445	12.0658	0.000893392	0.0393482
GB53753	0.274706	5.94608	12.0506	0.000899619	0.0394527
GB40541	-0.338179	5.3658	12.0441	0.00090228	0.0394527
GB46521	-0.148213	5.97405	12.018	0.000913074	0.0397042
GB51361	0.162231	5.49294	12.0144	0.000914586	0.0397042
GB53887	-0.698523	10.5764	11.9936	0.000923296	0.0399391
GB45557	-0.213892	5.14002	11.9734	0.000931824	0.0399442
GB45794	-0.281227	6.05134	11.9691	0.000933671	0.0399442
GB48662	-0.789996	6.81566	11.9678	0.000934198	0.0399442
GB54646	-0.465939	1.79143	11.9622	0.000936604	0.0399442
GB48062	-0.505164	2.53009	11.9396	0.000946324	0.0401341
GB45106	0.195977	4.41761	11.9364	0.000947685	0.0401341
GB42956	-0.488982	1.83222	11.8981	0.000964442	0.0406058
GB51881	0.956894	-0.163796	11.8956	0.000965529	0.0406058
GB41242	0.138647	6.87576	11.836	0.00099222	0.041584
GB45176	0.627779	1.60344	11.7506	0.00103176	0.0430919
GB40946	-0.141843	7.89255	11.6871	0.00106223	0.0442122
GB53224	0.672318	0.667061	11.6756	0.00106786	0.0442603
GB55151	0.136483	6.38312	11.6698	0.00107069	0.0442603
GB49463	0.250263	3.42669	11.6577	0.00107664	0.0442933
GB48081	0.899502	3.52767	11.6533	0.00107881	0.0442933
GB51380	-0.489822	4.30456	11.6179	0.00109649	0.044867
GB52837	1.42175	3.66946	11.5798	0.00111586	0.0455061
GB54658	-0.184827	6.78932	11.5679	0.00112198	0.0456022
GB54048	0.255748	4.96091	11.5335	0.00113985	0.0461736
GB49169	0.297782	8.11696	11.508	0.00115332	0.0465635
GB44084	0.261626	4.44666	11.4627	0.00117761	0.047386
GB47427	-0.170627	5.49783	11.4483	0.00118546	0.047544
GB42188	0.254404	7.63533	11.4339	0.00119335	0.0477027
GB44678	0.121582	6.03333	11.4234	0.00119914	0.0477748
GB43189	-0.278227	9.36888	11.4125	0.00120518	0.0477748
GB42110	0.310418	5.42058	11.4092	0.00120699	0.0477748
GB49885	0.704977	8.22734	11.3862	0.00121987	0.0480836
GB53682	0.502561	5.33654	11.3811	0.00122273	0.0480836
GB45988	0.829694	5.53715	11.3488	0.00124107	0.0486469
GB44970	0.20079	4.4518	11.3312	0.00125121	0.0488861
GB45420	-0.148967	3.64419	11.3027	0.00126776	0.0493735
GB52521	0.734493	1.84272	11.2822	0.00127986	0.0496847
GB44620	0.670347	0.620363	11.2541	0.00129658	0.050173
GB49802	-0.592711	2.04555	11.2439	0.00130272	0.050238
GB52080	-0.23686	5.13009	11.2375	0.00130655	0.050238
GB50284	0.174448	4.99101	11.2242	0.00131464	0.0503891
GB54532	0.405072	3.48747	11.2025	0.00132788	0.0506438
GB50608	1.09482	-0.330235	11.1996	0.00132965	0.0506438
GB51667	-0.21302	5.88045	11.1735	0.00134585	0.0508929
GB52198	0.263036	5.55783	11.1629	0.00135244	0.0508929
GB53288	-0.866937	1.11601	11.1562	0.00135665	0.0508929
GB42416	-0.24524	3.89867	11.1558	0.0013569	0.0508929
GB48963	-0.226868	3.54592	11.1496	0.00136078	0.0508929
GB43572	0.253958	9.05359	11.1459	0.00136314	0.0508929
GB43119	0.318529	6.90839	11.1363	0.00136922	0.0508929
GB41850	-0.412853	6.28988	11.1354	0.0013698	0.0508929
GB50482	0.756693	9.1299	11.1144	0.00138318	0.0512326
GB49533	-0.2397	6.62321	11.1066	0.0013882	0.051262
GB55846	-0.722606	2.57432	11.086	0.0014015	0.0515956
GB53448	-0.548016	-0.06594	11.0704	0.00141168	0.051813
GB44453	1.1316	0.433948	11.052	0.00142378	0.0518489
GB49303	0.153954	6.11815	11.0473	0.00142688	0.0518489
GB55842	0.436035	4.04464	11.044	0.00142904	0.0518489
GB52957	2.99901	0.729031	11.2417	0.00142978	0.0518489
GB42838	0.148767	7.41845	11.0239	0.00144246	0.0521251
GB42639	0.884016	3.06109	11.0124	0.00145018	0.0521251
GB48193	0.459728	6.07626	11.0122	0.00145031	0.0521251
GB45565	-0.807762	7.59337	10.9998	0.00145867	0.0522705
GB41725	0.242761	5.49575	10.9657	0.00148201	0.05295
GB45827	0.160461	6.00851	10.9411	0.00149902	0.0534003
GB55466	-0.216162	7.39148	10.912	0.00151945	0.0539696
GB54051	-0.468155	7.30309	10.9044	0.00152479	0.0540006
GB47608	-0.320416	6.50916	10.8823	0.00154061	0.0542512
GB51230	0.676509	0.707326	10.882	0.00154082	0.0542512
GB53517	-0.426894	6.7717	10.8693	0.00154994	0.0544142
GB53531	0.73736	2.75481	10.8517	0.00156266	0.0547021
GB40549	0.66588	1.71007	11.9819	0.00158209	0.0552225
GB40853	0.593848	0.485141	10.8169	0.00158821	0.055277
GB43598	0.846775	3.73239	10.804	0.00159775	0.0554498
GB53557	-0.408139	5.51985	10.7709	0.00162264	0.0561243
GB42270	-2.1471	-0.352376	10.7658	0.00162646	0.0561243
GB46652	-0.241944	7.79194	10.7465	0.0016412	0.0564386
GB43275	0.972951	3.8163	10.7417	0.00164488	0.0564386
GB52172	0.393075	6.43216	10.7321	0.00165225	0.0565313
GB42170	-0.283051	4.45009	10.7211	0.00166079	0.0566635
GB43534	0.689092	-0.203493	10.6639	0.00170575	0.058034
GB41407	-1.3525	-0.285851	10.6104	0.00174891	0.0593357
GB51850	0.250828	2.24974	10.5994	0.00175794	0.0594753
GB42844	-0.128666	6.67754	10.5931	0.00176313	0.0594849
GB44540	0.188296	3.85434	10.5468	0.00180176	0.0606192
GB52882	0.169959	7.23431	10.5313	0.00181492	0.0608929
GB44367	1.36529	-1.73801	10.5156	0.00182832	0.061052
GB52293	-0.176943	4.91321	10.5139	0.00182975	0.061052
GB42810	-0.146125	4.43324	10.5014	0.00184047	0.0611762
GB55440	-0.170748	7.17502	10.4978	0.00184357	0.0611762
GB55776	-1.86436	-1.15127	10.4799	0.00185917	0.0615254
GB53547	0.722643	0.269633	10.4554	0.00188063	0.062066
GB53566	-0.18272	6.80788	10.4118	0.00191952	0.0631417
GB42677	-0.15505	5.42936	10.4072	0.00192365	0.0631417
GB41373	-0.132002	5.85539	10.3997	0.00193043	0.063193
GB55805	0.233121	6.82685	10.3939	0.00193575	0.0631962
GB40392	-0.701996	4.74346	10.365	0.00196217	0.0636662
GB50214	0.206827	6.67108	10.3575	0.00196905	0.0636662
GB41985	0.166426	6.20034	10.3541	0.00197225	0.0636662
GB41075	0.184087	5.71018	10.3514	0.0019747	0.0636662
GB44124	-0.300261	4.50264	10.3496	0.00197643	0.0636662
GB51999	-0.129919	6.58218	10.3296	0.00199507	0.0640964
GB40480	0.331809	7.30226	10.3024	0.00202073	0.064749
GB49404	0.179364	5.29424	10.2884	0.00203412	0.0650059
GB50291	0.442962	2.61783	10.2809	0.00204129	0.0650634
GB40818	0.597923	3.13895	10.2631	0.00205846	0.0653141
GB49076	0.227218	7.00443	10.255	0.00206633	0.0653141
GB45399	-0.277635	7.53776	10.2527	0.00206856	0.0653141
GB49589	-0.124185	4.90337	10.2503	0.00207093	0.0653141
GB43940	0.653399	1.49522	10.2431	0.00207801	0.0653141
GB49376	0.661167	4.26879	10.2339	0.00208704	0.0653141
GB45040	-0.396355	7.3459	10.2288	0.00209201	0.0653141
GB46902	0.548075	2.64023	10.2284	0.00209239	0.0653141
GB42900	1.59373	0.668081	10.2203	0.00210039	0.0653141
GB40282	-0.388219	6.90175	10.2109	0.00210978	0.0653141
GB42637	0.979312	2.96809	10.209	0.00211165	0.0653141
GB46336	0.782678	1.2138	10.2068	0.00211386	0.0653141
GB49669	2.44972	-1.03879	10.6916	0.0021334	0.06575
GB51142	0.318377	3.09787	10.1655	0.00215541	0.0661605
GB48829	-0.149504	5.78564	10.1633	0.00215764	0.0661605
GB46692	-0.309578	2.03831	10.1535	0.00216761	0.0661705
GB47331	0.152188	4.76253	10.1507	0.00217047	0.0661705
GB54862	-0.262394	6.80781	10.1469	0.00217436	0.0661705
GB41969	0.144659	5.00717	10.1301	0.00219172	0.0663701
GB47298	-0.792622	1.16525	10.1299	0.00219188	0.0663701
GB40304	0.438159	5.22893	10.1216	0.00220052	0.0664655
GB52408	-0.799857	2.25476	10.0885	0.00223519	0.0673449
GB41201	0.752556	1.78767	10.0524	0.00227367	0.0683342
GB49506	-0.240911	3.5038	10.0078	0.00232205	0.0696155
GB50524	0.216734	5.41191	9.99207	0.00233945	0.069964
GB49385	0.74047	3.65112	9.93982	0.00239806	0.0715169
GB47055	0.751698	6.81387	9.93531	0.00240319	0.0715169
GB44122	-0.439383	6.83481	9.89939	0.00244445	0.0721836
GB44984	-0.136014	4.7053	9.89881	0.00244513	0.0721836
GB54715	0.187114	5.91703	9.89814	0.0024459	0.0721836
GB47973	0.185711	6.52256	9.89203	0.002453	0.0721836
GB48380	-0.189832	4.49918	9.88404	0.00246231	0.0721836
GB51996	-0.199519	5.03166	9.87781	0.0024696	0.0721836
GB52075	0.142244	5.18393	9.87635	0.00247132	0.0721836
GB45815	0.355322	3.27304	9.87468	0.00247327	0.0721836
GB42219	-1.01556	0.436973	9.86367	0.00248623	0.0723404
GB50946	-0.766642	2.21086	9.85998	0.00249058	0.0723404
GB48263	0.18334	4.64711	9.83368	0.00252187	0.073074
GB55854	-0.186973	6.51724	9.81316	0.00254657	0.0736135
GB49966	0.39787	6.41233	9.7885	0.00257657	0.0743034
GB50322	-0.143512	4.66174	9.76552	0.00260487	0.074941
GB55750	-0.763998	-0.103153	9.75512	0.00261778	0.0751341
GB49284	-0.279708	6.66363	9.74644	0.00262862	0.0752667
GB51812	0.472637	3.44082	9.73478	0.00264324	0.0754357
GB49838	-0.558206	0.963331	9.7318	0.00264698	0.0754357
GB50271	-0.142004	6.21531	9.72622	0.00265402	0.0754589
GB46010	0.545576	0.272233	9.71776	0.00266472	0.0755857
GB48256	-0.382799	4.87213	9.71102	0.00267329	0.0756516
GB47783	-0.698132	1.88614	9.67759	0.00271617	0.0764301
GB48349	0.129293	7.07298	9.66915	0.00272712	0.0764301
GB54254	0.152201	4.95246	9.66498	0.00273254	0.0764301
GB47659	-0.172544	4.19616	9.66023	0.00273872	0.0764301
GB55656	0.20712	5.05627	9.65732	0.00274253	0.0764301
GB53137	-1.3004	-0.947132	12.3305	0.00274418	0.0764301
GB53953	-0.249816	6.47043	9.65545	0.00274497	0.0764301
GB47820	-0.129382	4.6816	9.64831	0.00275433	0.0765148
GB43676	-0.115477	5.28962	9.63696	0.00276927	0.0767539
GB42701	0.706266	2.08569	9.6232	0.00278749	0.0770823
GB41469	0.142665	6.12604	9.60564	0.00281093	0.077532
GB42845	-0.111549	6.16882	9.60037	0.00281801	0.077532
GB52731	-0.17553	6.17357	9.59669	0.00282295	0.077532
GB52024	2.6699	-1.00321	9.93076	0.00284556	0.077976
GB40158	-0.626991	4.5279	9.56681	0.00286349	0.0782904
GB46353	-1.61923	-1.01151	9.55458	0.00288026	0.0785714
GB50339	0.526032	2.52629	9.53875	0.00290211	0.0787789
GB45887	0.433195	4.68694	9.53664	0.00290504	0.0787789
GB47235	-0.182276	4.66647	9.53496	0.00290738	0.0787789
GB45816	0.351257	2.62624	9.52396	0.00292269	0.0788652
GB45596	-0.307569	7.04748	9.52117	0.00292659	0.0788652
GB43280	0.260785	7.37836	9.51866	0.0029301	0.0788652
GB51112	0.17899	5.55877	9.51268	0.00293849	0.0789005
GB47151	-0.134973	5.20539	9.50436	0.0029502	0.0789005
GB45362	-0.243316	3.48783	9.50382	0.00295095	0.0789005
GB42487	0.366766	4.84077	9.4953	0.002963	0.079048
GB50957	0.187343	8.2263	9.47508	0.00299179	0.0794352
GB55223	0.117489	5.40165	9.46517	0.003006	0.0794352
GB54177	-0.656707	0.540539	9.46406	0.00300759	0.0794352
GB47440	-0.102041	5.87735	9.46219	0.00301028	0.0794352
GB48148	1.14541	6.64273	9.45988	0.00301361	0.0794352
GB50951	-0.147951	5.38761	9.45763	0.00301686	0.0794352
GB55843	0.141659	7.6078	9.43588	0.00304842	0.0798153
GB51119	-0.171466	6.48121	9.43489	0.00304986	0.0798153
GB48562	-0.369302	1.36624	9.43407	0.00305106	0.0798153
GB53888	-0.710476	4.25561	9.4243	0.00306536	0.0800164
GB55220	0.377079	6.94786	9.40816	0.00308915	0.080464
GB46291	-0.278208	7.03609	9.40201	0.00309825	0.080528
GB51972	0.485237	1.27458	9.39074	0.00311503	0.0807906
GB54993	-0.326026	3.55543	9.37222	0.00314279	0.0813365
GB52255	-0.119124	6.8541	9.36622	0.00315184	0.0813968
GB50269	-0.1542	4.89528	9.31417	0.00323149	0.0831681
GB46197	0.210602	4.48724	9.31245	0.00323416	0.0831681
GB40559	-0.204068	5.32817	9.29771	0.00325713	0.0835812
GB45761	0.155993	7.42565	9.28607	0.00327537	0.0838256
GB52976	-0.180987	7.8685	9.28282	0.00328049	0.0838256
GB40301	0.195557	6.64863	9.26274	0.00331227	0.0844594
GB42887	-0.363575	5.26786	9.25825	0.00331942	0.0844638
GB53602	-0.854665	-0.0242714	9.24495	0.00334069	0.0848243
GB41904	-0.423527	3.22804	9.23756	0.00335258	0.0848243
GB50801	0.139395	5.58966	9.23631	0.0033546	0.0848243
GB49890	0.810982	7.50227	9.22681	0.00336994	0.0850349
GB54863	-0.722562	1.38789	9.2168	0.0033862	0.0851565
GB51991	-0.17617	4.06586	9.21519	0.00338882	0.0851565
GB47906	1.16454	-1.15914	9.19084	0.00342874	0.0857228
GB54147	-0.18615	4.19856	9.19056	0.0034292	0.0857228
GB46684	-0.221032	7.53309	9.18162	0.00344398	0.0857228
GB45862	0.219955	4.3945	9.18153	0.00344413	0.0857228
GB48330	0.574274	3.48164	9.17995	0.00344675	0.0857228
GB43909	-0.289835	7.2021	9.16038	0.00347937	0.0863567
GB55580	-0.398708	1.00778	9.15611	0.00348653	0.0863576
GB48838	0.258022	4.23606	9.14852	0.00349929	0.0864815
GB44579	0.113647	5.22259	9.14433	0.00350635	0.0864815
GB48887	0.41686	1.65314	9.13833	0.00351649	0.0864815
GB52610	0.425099	2.09526	9.13621	0.00352009	0.0864815
GB43157	-0.131252	6.92697	9.11751	0.00355193	0.087087
GB52456	0.151448	4.41062	9.11099	0.00356311	0.0871847
GB54654	-0.212245	4.34634	9.09836	0.00358487	0.0875402
GB40931	-0.75845	5.27753	9.0851	0.00360784	0.087897
GB54746	-0.215972	4.92079	9.07923	0.00361807	0.087897
GB52736	-0.179085	9.6161	9.07741	0.00362125	0.087897
GB54846	0.475964	2.11075	9.07269	0.0036295	0.0879
GB40906	-0.455204	5.80187	9.06904	0.00363589	0.0879
GB50028	1.61762	2.75571	9.01485	0.00373222	0.0899191
GB51766	0.316792	1.34641	9.01372	0.00373425	0.0899191
GB40409	-0.392889	3.82597	9.00053	0.00375812	0.0902785
GB45906	0.964358	8.58708	8.99724	0.00376409	0.0902785
GB53710	-0.195088	6.92111	8.98118	0.00379341	0.0908019
GB55364	-0.343671	8.02332	8.94931	0.00385229	0.0917663
GB40473	-0.126927	5.46556	8.94712	0.00385636	0.0917663
GB44383	0.169381	4.19	8.94709	0.00385643	0.0917663
GB45318	0.52922	4.16781	8.93141	0.00388578	0.0921715
GB47717	0.323226	4.99717	8.9294	0.00388956	0.0921715
GB45287	-0.18571	6.64169	8.92583	0.00389628	0.0921715
GB48604	0.146046	7.43468	8.90336	0.00393887	0.0929973
GB46186	-1.00638	0.943557	8.88013	0.0039834	0.0937586
GB49939	-0.100159	6.89932	8.87848	0.0039866	0.0937586
GB50236	0.553098	4.21777	8.85862	0.00402513	0.0943297
GB40064	-0.677867	4.64706	8.85793	0.00402646	0.0943297
GB52164	-0.161395	4.87934	8.84904	0.00404385	0.0945544
GB46579	-0.311806	7.9041	8.84448	0.00405278	0.0945806
GB44675	0.81702	-0.0828917	8.81374	0.00411363	0.0958158
GB40827	-2.31382	0.161661	8.80645	0.0041282	0.0959707
GB51495	0.114218	5.75567	8.79304	0.00415514	0.0964119
GB48400	-0.418684	1.57533	8.78457	0.00417224	0.096484
GB42885	0.579271	3.72762	8.78116	0.00417916	0.096484
GB55948	0.107894	6.34799	8.77969	0.00418214	0.096484
GB49123	0.318896	7.55462	8.76892	0.00420405	0.0968052
GB49091	1.19453	1.30522	8.76493	0.00421219	0.0968085
GB40388	-0.158388	4.77468	8.73899	0.00426558	0.097643
GB45646	-0.173675	6.13463	8.73799	0.00426766	0.097643
GB49965	0.443689	3.05496	8.73556	0.00427269	0.097643
GB51717	-0.162126	5.47852	8.72824	0.0042879	0.0978062
GB40126	0.404274	5.42568	8.71006	0.00432596	0.0984888
GB46746	-0.254889	3.33893	8.70313	0.00434055	0.0986122
GB53676	0.117255	5.72987	8.69976	0.00434767	0.0986122
GB54519	-0.621591	0.20614	8.69139	0.00436538	0.0986984
GB55080	-0.426112	2.48515	8.69027	0.00436776	0.0986984
GB55372	0.134476	5.18244	8.6817	0.00438601	0.0988226
GB55312	0.787678	4.21228	8.67713	0.00439576	0.0988226
GB42613	-0.150024	5.45033	8.67621	0.00439774	0.0988226
GB44311	-0.226471	11.646	8.64452	0.00446604	0.100009
GB53829	-0.173975	4.3327	8.64406	0.00446704	0.100009
GB44694	0.160626	3.88953	8.629	0.00449992	0.100515
GB50188	0.249835	4.58334	8.62611	0.00450625	0.100515
GB52737	-0.129458	5.11902	8.60232	0.00455875	0.101499
GB41368	0.204083	4.92152	8.58324	0.00460134	0.10226
GB40699	0.754504	1.9991	8.57822	0.00461261	0.102322
GB44259	-0.152724	6.08818	8.5677	0.00463632	0.10266
GB48095	-0.250518	6.24151	8.56248	0.00464813	0.102734
GB41607	0.189145	4.76309	8.5538	0.00466785	0.102982
GB53273	-0.190221	4.92321	8.54754	0.0046821	0.103108
GB46240	0.335868	5.76539	8.53908	0.00470148	0.103168
GB41562	0.705332	3.90447	8.53892	0.00470185	0.103168
GB43146	-1.46586	-0.636443	8.53011	0.00472208	0.103425
GB41839	0.55697	4.93933	8.52393	0.00473634	0.10355
GB40281	-0.42138	3.85489	8.51642	0.00475373	0.103743
GB47658	-0.0968835	5.47787	8.51268	0.00476241	0.103745
GB52908	-0.587193	1.37064	8.50448	0.00478151	0.103906
GB53467	0.302737	2.52595	8.50216	0.00478693	0.103906
GB47827	-0.153243	4.65228	8.48033	0.00483824	0.104778
GB47030	-0.119105	6.44578	8.47665	0.00484694	0.104778
GB55305	1.0743	-0.909742	8.4738	0.00485369	0.104778
GB44444	-0.15459	5.04557	8.4704	0.00486175	0.104778
GB47881	-0.181004	5.75928	8.45616	0.0048957	0.105323
GB43700	0.323621	4.16155	8.43493	0.00494677	0.106117
GB50251	0.290344	3.72032	8.4322	0.00495337	0.106117
GB53068	0.289596	4.61673	8.42924	0.00496056	0.106117
GB42186	-0.12978	4.39023	8.42631	0.00496767	0.106117
GB54486	-0.990303	5.76671	8.41766	0.00498873	0.106354
GB44832	0.925079	1.24608	8.41453	0.00499636	0.106354
GB43552	-0.468104	2.657	8.41045	0.00500634	0.106354
GB41128	-0.141484	6.31792	8.40738	0.00501387	0.106354
GB53681	0.195264	5.50221	8.39522	0.00504379	0.106801
GB46309	-0.518822	4.0372	8.39147	0.00505305	0.106811
GB41325	0.479398	4.82022	8.35618	0.0051411	0.108483
GB54990	0.115463	8.44301	8.34769	0.00516253	0.108745
GB45456	-0.220969	6.90134	8.33141	0.00520387	0.109426
GB54533	0.247658	7.12229	8.3023	0.00527866	0.110669
GB52026	0.167758	5.38854	8.30129	0.00528127	0.110669
GB51288	0.860871	0.24704	8.40407	0.00531609	0.111206
GB50471	-0.170021	5.43876	8.26428	0.00537803	0.112308
GB54850	-0.275636	5.31627	8.26052	0.00538797	0.112322
GB46932	0.89735	-0.656488	8.25057	0.00541433	0.112521
GB55238	-0.493934	3.16425	8.24991	0.0054161	0.112521
GB51668	-0.172745	5.226	8.24504	0.00542905	0.112597
GB55771	0.303235	4.01617	8.23118	0.00546614	0.113172
GB51042	-0.142258	6.84357	8.22219	0.00549034	0.113479
GB52104	0.489014	2.57025	8.21244	0.00551669	0.11383
GB44343	-0.144209	4.40628	8.19228	0.00557161	0.114479
GB46775	0.137022	5.74063	8.1921	0.0055721	0.114479
GB51052	-0.216917	3.70785	8.1905	0.00557651	0.114479
GB52147	0.861105	-0.469123	8.1867	0.00558692	0.114499
GB43906	-0.214841	7.86323	8.18093	0.00560279	0.11463
GB50472	-0.154624	4.08703	8.16361	0.00565074	0.115416
GB52091	0.115822	4.74318	8.15855	0.00566481	0.115509
GB41193	-0.281706	6.37816	8.11557	0.00578593	0.11778
GB40309	-0.146495	5.99049	8.10561	0.00581436	0.117963
GB40998	-0.664835	0.746587	8.10559	0.00581441	0.117963
GB51726	-0.125573	6.2746	8.09028	0.00585844	0.118426
GB48378	-0.157586	6.33772	8.08995	0.00585941	0.118426
GB40287	-0.421033	7.96865	8.08747	0.00586656	0.118426
GB45521	0.596424	1.47048	8.07897	0.00589118	0.118725
GB45001	-0.140758	5.68292	8.06975	0.00591802	0.119068
GB55803	0.403129	2.60889	8.0652	0.00593131	0.119138
GB48171	0.195472	6.67367	8.05445	0.00596281	0.119497
GB51479	0.191141	6.96571	8.05238	0.00596892	0.119497
GB47771	-1.01864	-0.286099	8.1429	0.00599361	0.119617
GB42035	-0.237193	5.95778	8.03978	0.00600612	0.119617
GB47099	0.290204	4.84975	8.03758	0.00601264	0.119617
GB44936	0.227663	4.53919	8.03698	0.00601443	0.119617
GB41169	-0.140937	5.69378	8.02004	0.0060649	0.120423
GB48146	0.770502	4.6147	8.01557	0.0060783	0.120423
GB54804	-1.5392	3.49336	8.0134	0.0060848	0.120423
GB44165	-0.129573	4.57167	8.00248	0.00611771	0.120877
GB47457	0.119852	6.29884	7.99542	0.00613907	0.121082
GB53422	0.321849	3.03469	7.99245	0.00614807	0.121082
GB43584	0.336768	5.66204	7.97874	0.00618986	0.121554
GB49889	1.68475	-1.26613	7.97752	0.00619358	0.121554
GB41792	0.902627	3.02212	7.97426	0.00620355	0.121554
GB49798	-0.864396	-0.356251	7.97145	0.00621217	0.121554
GB44009	-0.308923	5.75832	7.96596	0.00622905	0.121687
GB41179	0.750125	4.55688	7.95695	0.00625685	0.122034
GB55965	-0.505263	3.28577	7.9489	0.0062818	0.1222
GB43836	-0.0906406	8.28586	7.94769	0.00628556	0.1222
GB48764	0.683998	1.08539	7.94132	0.00630537	0.122261
GB43135	0.143557	7.20094	7.93934	0.00631155	0.122261
GB47229	-0.348185	4.52269	7.93697	0.00631896	0.122261
GB44209	-0.529918	3.94297	7.92969	0.00634173	0.122341
GB48832	1.65026	2.67315	7.92919	0.00634331	0.122341
GB52747	-0.526163	-0.0917951	7.92592	0.00635358	0.122344
GB41487	0.108407	6.16498	7.91939	0.00637415	0.122462
GB42415	-0.159863	3.4863	7.91624	0.00638407	0.122462
GB44327	-0.108627	4.9806	7.91436	0.00639002	0.122462
GB46297	0.868186	7.10271	7.90888	0.00640738	0.122507
GB46047	0.497036	2.72127	7.90671	0.00641424	0.122507
GB53713	-0.145328	5.20559	7.90404	0.00642273	0.122507
GB49725	0.656586	1.50805	7.89333	0.00645687	0.122635
GB40889	0.574832	4.71719	7.89268	0.00645892	0.122635
GB45119	-0.110656	5.91456	7.8924	0.00645983	0.122635
GB47966	-0.677319	2.37244	7.87001	0.00653184	0.123795
GB53849	-0.135845	6.67113	7.86653	0.0065431	0.123795
GB42786	-0.132271	7.00093	7.86392	0.00655156	0.123795
GB44080	0.233867	7.55428	7.85739	0.0065728	0.124003
GB42834	-0.079746	8.74422	7.85269	0.00658812	0.124099
GB54426	0.250848	4.79402	7.84663	0.00660792	0.124129
GB45159	0.488038	5.50865	7.84592	0.00661026	0.124129
GB52184	-1.58052	3.84136	7.83824	0.00663546	0.124267
GB40596	-0.148452	5.20172	7.83743	0.00663812	0.124267
GB52641	-0.151729	7.50282	7.8285	0.00666758	0.124626
GB44585	0.31763	8.55622	7.82196	0.00668922	0.124838
GB40896	-0.262018	4.34996	7.80462	0.00674699	0.125664
GB45650	-0.790812	0.701352	7.80246	0.00675422	0.125664
GB40148	2.28548	3.69201	7.79744	0.00677107	0.125681
GB45821	-0.178051	6.20821	7.796	0.00677589	0.125681
GB55306	0.276981	4.28396	7.78764	0.00680406	0.12601
GB48689	-0.576584	2.78701	7.76326	0.0068869	0.127161
GB40861	-0.181089	4.92282	7.76073	0.00689556	0.127161
GB42320	0.363317	1.23362	7.7601	0.00689769	0.127161
GB42832	-0.171825	5.98057	7.74559	0.0069476	0.127887
GB45928	0.271919	2.2794	7.73568	0.00698188	0.127981
GB52440	0.818231	-0.0653292	7.73306	0.00699098	0.127981
GB50860	0.444941	2.16327	7.73122	0.00699736	0.127981
GB55905	-0.307713	1.98992	7.72813	0.00700811	0.127981
GB50922	0.433041	2.09132	7.72341	0.00702459	0.127981
GB41646	-0.267602	7.59028	7.72269	0.00702707	0.127981
GB43903	-0.137768	6.77805	7.72021	0.00703576	0.127981
GB44077	-0.147473	4.91028	7.71978	0.00703724	0.127981
GB50753	0.115677	6.27605	7.7103	0.0070705	0.128393
GB41334	0.20002	3.17446	7.69828	0.00711286	0.128968
GB40748	-0.240501	5.11362	7.69262	0.00713291	0.129139
GB53574	0.441435	5.65882	7.68212	0.00717028	0.129419
GB50622	-0.285647	8.0056	7.6798	0.00717855	0.129419
GB49933	-0.182334	6.22872	7.67927	0.00718045	0.129419
GB52146	0.447534	4.11701	7.6703	0.00721255	0.129694
GB40720	0.11004	6.00308	7.66903	0.0072171	0.129694
GB48573	0.546809	5.92713	7.64879	0.0072902	0.130813
GB53504	0.410259	0.36925	7.64392	0.00730789	0.130937
GB47752	0.715088	-0.657192	7.63614	0.00733625	0.131148
GB49402	-0.185298	4.73195	7.63475	0.00734134	0.131148
GB50247	0.257741	5.05604	7.6312	0.00735431	0.131186
GB46089	0.715397	0.098205	7.62173	0.00738908	0.131613
GB47405	-0.162223	8.55821	7.60482	0.0074516	0.132354
GB40500	-0.17431	7.18009	7.60441	0.00745314	0.132354
GB51464	-0.119858	6.78493	7.60163	0.00746347	0.132354
GB52350	-0.112052	5.10024	7.57346	0.00756904	0.13403
GB45223	0.136189	7.68537	7.56549	0.00759917	0.134077
GB54246	0.358465	5.10234	7.56305	0.00760843	0.134077
GB42967	0.914968	1.71876	7.56136	0.00761483	0.134077
GB54861	-0.323591	2.41218	7.55965	0.00762135	0.134077
GB51143	-0.209949	4.19642	7.55815	0.00762705	0.134077
GB46218	0.252615	6.16442	7.55315	0.00764611	0.134217
GB52441	-0.424864	3.5927	7.55021	0.00765735	0.13422
GB55877	-0.337921	5.56858	7.5439	0.00768148	0.134448
GB47769	-0.118132	5.13208	7.5281	0.0077423	0.135317
GB41802	-0.115366	5.87371	7.51711	0.00778492	0.135866
GB40151	-0.0959572	7.00245	7.51222	0.00780397	0.136002
GB52247	0.10352	5.87232	7.50192	0.0078442	0.136453
GB41406	1.27492	2.80522	7.49743	0.00786181	0.136453
GB41564	0.719101	3.28315	7.49697	0.00786362	0.136453
GB45403	0.287085	4.96339	7.48101	0.00792659	0.137349
GB47515	-0.677711	-0.0275216	7.47023	0.00796943	0.137894
GB45955	-0.403092	7.77215	7.46003	0.0080102	0.138402
GB46027	0.135297	4.8835	7.45692	0.00802266	0.13842
GB41230	0.392431	5.31352	7.45284	0.00803906	0.138448
GB53382	-0.0797788	6.21757	7.45013	0.00804994	0.138448
GB49096	-0.0838275	5.28199	7.44799	0.00805859	0.138448
GB43957	0.367436	3.46899	7.42009	0.00817187	0.140195
GB45870	-0.253675	3.9637	7.3919	0.00828806	0.141987
GB43877	0.428199	4.96638	7.3877	0.0083055	0.142085
GB51432	-0.215722	5.5444	7.38471	0.00831797	0.142098
GB55075	0.162647	6.04594	7.35539	0.00844113	0.143999
GB46490	0.243981	8.30107	7.34079	0.00850312	0.144276
GB46583	-0.258286	8.48687	7.33851	0.00851287	0.144276
GB47333	-0.177384	3.48521	7.33817	0.00851434	0.144276
GB48020	1.82038	9.1232	7.33775	0.00851612	0.144276
GB46070	0.11589	6.38344	7.33756	0.00851695	0.144276
GB54280	-0.222865	3.59356	7.33298	0.00853654	0.144406
GB44570	0.108614	6.62689	7.32693	0.00856246	0.144642
GB49563	0.426696	2.80703	7.31606	0.00860933	0.145075
GB48943	-0.142058	6.64187	7.31543	0.00861203	0.145075
GB54601	-0.219287	7.19923	7.30884	0.00864056	0.145353
GB46964	0.543318	0.555576	7.30555	0.00865483	0.145392
GB47205	0.189087	2.83798	7.28949	0.00872491	0.146366
GB55535	-0.144022	5.59683	7.28534	0.00874313	0.146469
GB55563	-0.248946	3.7445	7.28165	0.00875936	0.146538
GB52165	-0.127853	6.27278	7.26194	0.00884654	0.147486
GB46790	-0.138964	4.12542	7.25369	0.0088833	0.147486
GB44110	-0.792376	5.19559	7.25188	0.00889139	0.147486
GB47848	0.289725	5.12785	7.2512	0.0088944	0.147486
GB42807	0.364196	2.95646	7.25105	0.00889508	0.147486
GB53685	0.209208	3.02423	7.2498	0.0089007	0.147486
GB55494	0.129282	6.5336	7.24966	0.00890128	0.147486
GB53651	0.414384	6.13212	7.2439	0.00892711	0.147712
GB53045	-0.181406	7.01323	7.23955	0.00894666	0.147783
GB42604	0.216849	9.01494	7.23751	0.00895584	0.147783
GB45696	0.416272	6.24603	7.23323	0.00897515	0.147795
GB44691	0.912941	-1.01808	7.22936	0.00899265	0.147795
GB48487	-0.0800785	6.04984	7.22815	0.0089981	0.147795
GB52588	-0.133792	5.88201	7.22258	0.00902335	0.147795
GB50954	-0.316354	6.84645	7.22244	0.00902398	0.147795
GB44884	0.135072	6.96502	7.22118	0.00902973	0.147795
GB55076	-0.116245	5.61596	7.21728	0.00904744	0.147833
GB53928	-0.712284	2.28974	7.21529	0.00905651	0.147833
GB40532	1.13081	1.5516	7.21243	0.00906955	0.147847
GB53578	-0.558203	8.54153	7.20379	0.00910906	0.14817
GB51000	-0.110067	5.16404	7.20276	0.00911382	0.14817
GB42398	-0.20697	6.69443	7.18787	0.00918237	0.149084
GB46050	0.146352	3.61649	7.18427	0.00919905	0.149155
GB45143	0.982632	-1.56703	7.17823	0.00922707	0.149341
GB41374	-1.16384	-0.0655877	7.17613	0.00923684	0.149341
GB47135	0.711729	-0.666763	7.17384	0.00924748	0.149341
GB40166	0.271596	5.61452	7.16625	0.00928291	0.149529
GB50938	0.181403	4.09682	7.16605	0.00928383	0.149529
GB50162	-0.328112	4.57725	7.15934	0.00931529	0.149771
GB50040	0.501828	1.75991	7.15686	0.00932691	0.149771
GB55237	-0.267574	6.46932	7.15493	0.00933598	0.149771
GB49644	0.254966	2.91417	7.15002	0.00935914	0.149944
GB45235	-0.405291	6.40643	7.14535	0.00938117	0.150099
GB49330	-0.0964469	5.41508	7.13872	0.00941258	0.150358
GB49232	-0.226733	4.17391	7.1367	0.00942221	0.150358
GB45537	-0.0913311	7.08947	7.12113	0.00949644	0.151187
GB53183	-0.753883	0.931564	7.12058	0.00949909	0.151187
GB52148	0.908836	-0.218051	7.11522	0.00952482	0.151397
GB52643	0.174583	9.64216	7.10344	0.0095816	0.152003
GB45618	-0.222174	3.86936	7.10211	0.00958804	0.152003
GB44885	0.280217	5.24276	7.09912	0.00960251	0.152034
GB51104	0.248392	7.56066	7.09532	0.00962092	0.152126
GB47541	0.875146	4.55465	7.09036	0.00964505	0.152309
GB46377	0.794866	1.75203	7.08502	0.0096711	0.15244
GB47728	0.33567	3.92139	7.08349	0.00967856	0.15244
GB44777	0.496672	2.55142	7.07796	0.00970561	0.152627
GB51335	-0.122219	7.35271	7.07592	0.00971561	0.152627
GB55423	-0.377927	4.72017	7.0635	0.00977676	0.153389
GB55841	0.155251	4.23361	7.05541	0.00981677	0.153635
GB51698	-0.698262	3.90815	7.05367	0.00982543	0.153635
GB53830	0.274187	10.3692	7.05265	0.00983049	0.153635
GB53432	0.138369	4.83514	7.04878	0.00984973	0.153737
GB41265	0.243089	4.67283	7.0457	0.00986508	0.153778
GB51792	0.117751	5.51801	7.03063	0.00994048	0.154507
GB55553	0.464572	-0.334706	7.02935	0.00994693	0.154507
GB53171	-0.114321	5.33936	7.02717	0.00995791	0.154507
GB42829	-0.378512	7.55779	7.02619	0.00996282	0.154507
GB52762	-0.141293	5.57464	7.01884	0.0099999	0.154699
GB52514	-0.315069	2.9136	7.01867	0.0100008	0.154699
GB53128	-0.114518	5.21255	7.00331	0.0100788	0.155414
GB47188	0.153604	5.71817	6.99793	0.0101062	0.155414
GB43159	-0.119623	4.60247	6.99536	0.0101194	0.155414
GB47510	1.91829	1.09533	10.21	0.0101252	0.155414
GB40477	1.27461	0.771409	6.98928	0.0101506	0.155414
GB51308	0.40205	1.38382	6.98838	0.0101552	0.155414
GB52346	0.105783	7.44834	6.98546	0.0101702	0.155414
GB44075	0.639939	2.73833	6.98367	0.0101794	0.155414
GB46148	-0.184378	3.81237	6.97847	0.0102063	0.155414
GB50944	-0.265483	6.86269	6.97781	0.0102097	0.155414
GB53482	0.190105	3.50504	6.97767	0.0102104	0.155414
GB55882	0.185831	4.93296	6.97712	0.0102133	0.155414
GB44739	0.405793	3.39494	6.97702	0.0102138	0.155414
GB50648	0.594189	1.03801	6.97213	0.0102391	0.155603
GB55795	-1.08524	0.25381	6.96343	0.0102843	0.156015
GB42432	-0.953256	1.34871	6.95816	0.0103118	0.156015
GB44430	-0.204113	7.85373	6.9516	0.0103461	0.156015
GB44475	0.351061	2.86368	6.94965	0.0103564	0.156015
GB54997	0.544213	3.22906	6.94824	0.0103638	0.156015
GB50054	-1.59078	-1.61083	6.94495	0.010381	0.156015
GB51125	0.402939	7.78301	6.94472	0.0103822	0.156015
GB42934	-0.212837	2.2504	6.94438	0.010384	0.156015
GB40768	-1.05875	-1.61515	6.94213	0.0103959	0.156015
GB54313	0.520116	4.35865	6.94046	0.0104047	0.156015
GB42145	-0.346719	4.7321	6.93986	0.0104078	0.156015
GB40471	0.909034	-0.186317	6.93494	0.0104338	0.156158
GB42246	0.144553	6.23106	6.93316	0.0104432	0.156158
GB47601	-0.251533	3.24159	6.92486	0.0104873	0.1564
GB51044	0.309953	7.96749	6.92401	0.0104918	0.1564
GB42358	-0.466658	2.44747	6.92281	0.0104981	0.1564
GB45454	-0.302565	5.2842	6.91521	0.0105387	0.15667
GB46800	-0.435839	4.2282	6.91457	0.0105421	0.15667
GB54609	-0.171638	4.55073	6.90914	0.0105712	0.15691
GB47497	0.2856	3.7124	6.90312	0.0106035	0.157197
GB51500	0.340391	7.49042	6.8998	0.0106214	0.157221
GB46091	0.281098	6.70721	6.89799	0.0106311	0.157221
GB42921	0.0957184	7.05718	6.89461	0.0106494	0.157299
GB42648	-0.19395	6.78701	6.89078	0.0106701	0.157413
GB48194	0.742531	5.37775	6.88394	0.0107072	0.157768
GB50669	-0.3893	1.35208	6.872	0.0107723	0.158527
GB55504	0.129302	6.07784	6.86944	0.0107863	0.158527
GB44148	0.123581	7.22347	6.86637	0.0108031	0.158527
GB52144	0.370197	8.27802	6.86492	0.010811	0.158527
GB49775	0.369088	7.83835	6.85856	0.010846	0.158848
GB40496	-0.126394	5.75781	6.84949	0.0108961	0.15925
GB48086	0.217837	5.11638	6.84882	0.0108998	0.15925
GB52948	-0.140331	5.93226	6.84577	0.0109167	0.159305
GB49612	0.0841542	6.54335	6.82834	0.0110138	0.160452
GB41146	-0.135167	5.18686	6.82692	0.0110218	0.160452
GB41094	-0.467691	4.66308	6.81614	0.0110823	0.16114
GB53146	-0.129372	5.79695	6.80317	0.0111557	0.162012
GB45535	-0.113729	5.37363	6.78944	0.0112338	0.162866
GB55658	-0.140319	7.83647	6.78812	0.0112414	0.162866
GB46522	0.233717	3.043	6.78411	0.0112643	0.163003
GB54639	-0.370261	4.66555	6.77736	0.0113031	0.163369
GB55676	0.421188	5.50691	6.77439	0.0113202	0.163421
GB51303	0.381033	5.08147	6.76954	0.0113482	0.16363
GB43722	0.646859	1.55115	6.7553	0.0114308	0.164625
GB47419	0.131334	3.70663	6.7298	0.0115802	0.166579
GB53871	-0.5787	3.16093	6.72645	0.0116	0.166665
GB54341	0.117224	7.27894	6.72079	0.0116335	0.166949
GB54790	1.12793	-0.400345	6.69241	0.011803	0.168866
GB52036	0.497117	4.55501	6.69221	0.0118042	0.168866
GB40838	0.376032	5.60275	6.68987	0.0118184	0.168866
GB46832	0.740281	4.03105	6.688	0.0118296	0.168866
GB49638	-0.174576	3.86675	6.6866	0.0118381	0.168866
GB50953	-0.470354	7.12999	6.6845	0.0118507	0.168866
GB46036	-0.134486	5.30876	6.68056	0.0118746	0.169007
GB41885	-5.84094	-2.25395	7.0032	0.0119116	0.169163
GB45237	0.856634	-0.487365	6.67415	0.0119135	0.169163
GB48915	0.286014	3.98567	6.66361	0.0119777	0.169417
GB41064	0.523346	5.7272	6.66359	0.0119779	0.169417
GB44818	1.17445	0.293737	6.6627	0.0119833	0.169417
GB43600	-0.544364	2.30968	6.66205	0.0119873	0.169417
GB40421	0.42064	4.3094	6.65305	0.0120426	0.169986
GB46177	-0.232921	6.24253	6.65091	0.0120557	0.169986
GB47207	-0.361747	2.56464	6.64208	0.0121102	0.170199
GB54969	0.745676	-0.453732	6.64189	0.0121113	0.170199
GB45657	-0.0931011	5.96639	6.64164	0.0121129	0.170199
GB48834	-0.183543	4.7477	6.63572	0.0121496	0.170517
GB45455	-0.242611	4.59407	6.6326	0.0121689	0.17059
GB49410	-0.132038	10.8082	6.63035	0.012183	0.17059
GB41293	0.217925	5.8143	6.62547	0.0122134	0.170818
GB52438	0.160262	9.67524	6.6157	0.0122745	0.171475
GB41042	0.276432	5.24082	6.61051	0.0123071	0.171569
GB43782	-0.141518	5.02566	6.61012	0.0123096	0.171569
GB43202	0.507161	5.41203	6.60745	0.0123264	0.171606
GB43730	-0.177697	5.00405	6.6032	0.0123532	0.171751
GB55707	0.557314	2.9586	6.60131	0.0123651	0.171751
GB50206	-0.336369	5.18109	6.59356	0.0124143	0.172235
GB41693	-0.127487	5.40471	6.58971	0.0124387	0.172377
GB43729	-0.369886	2.06576	6.57221	0.0125506	0.173728
GB43701	0.308209	1.88577	6.56775	0.0125793	0.173916
GB54851	-0.263094	7.11624	6.56564	0.0125928	0.173916
GB47553	-0.121209	6.06063	6.54558	0.0127228	0.175448
GB55951	0.493004	2.26312	6.54406	0.0127327	0.175448
GB55701	-0.420221	6.29287	6.54042	0.0127565	0.175575
GB54330	-0.117814	5.41801	6.53808	0.0127718	0.175586
GB51117	0.165191	6.7279	6.53369	0.0128005	0.175772
GB42726	-0.132116	5.18825	6.53159	0.0128143	0.175772
GB40267	-0.112702	5.37464	6.52902	0.0128312	0.175805
GB55407	-0.509943	3.21981	6.52084	0.0128851	0.176344
GB44828	-0.10054	5.68211	6.51273	0.0129388	0.176879
GB45161	0.38825	2.15822	6.50101	0.0130168	0.177644
GB51788	-0.359609	2.69586	6.49805	0.0130365	0.177644
GB46502	0.205883	4.86135	6.49771	0.0130388	0.177644
GB40944	0.361221	6.862	6.49188	0.0130778	0.17768
GB40159	-0.372456	4.70956	6.49121	0.0130823	0.17768
GB55394	0.512179	3.97384	6.49075	0.0130854	0.17768
GB47311	-0.162173	4.70453	6.48712	0.0131098	0.177812
GB44972	0.277441	7.55493	6.46753	0.0132422	0.179407
GB42266	-0.117658	7.50548	6.4648	0.0132608	0.179458
GB51854	0.423188	5.61168	6.46037	0.013291	0.179666
GB49276	0.685684	4.02439	6.45465	0.0133301	0.179831
GB49839	0.227823	6.30031	6.45423	0.0133329	0.179831
GB50763	0.231855	4.74784	6.45001	0.0133618	0.180021
GB43541	-0.358369	5.20922	6.42892	0.0135074	0.18141
GB46816	-0.309773	3.23341	6.4276	0.0135165	0.18141
GB42977	-0.100257	5.37059	6.42621	0.0135262	0.18141
GB40140	0.195682	8.72839	6.42441	0.0135387	0.18141
GB40517	0.206574	5.87453	6.42229	0.0135535	0.18141
GB50858	0.233429	2.98369	6.41714	0.0135894	0.18141
GB46707	-0.134228	4.9255	6.41702	0.0135902	0.18141
GB48183	0.438575	1.6297	6.41572	0.0135993	0.18141
GB43911	-0.224934	5.46254	6.41435	0.0136089	0.18141
GB54676	-0.191592	9.01556	6.41267	0.0136206	0.18141
GB53505	0.204963	4.07318	6.41137	0.0136297	0.18141
GB50997	0.0842971	6.60335	6.40742	0.0136575	0.18158
GB40554	0.17757	5.60567	6.40339	0.0136858	0.181631
GB43269	1.58612	-1.54194	6.40111	0.0137018	0.181631
GB54499	-0.261524	3.34964	6.39859	0.0137196	0.181631
GB51138	0.463418	0.723789	6.39835	0.0137213	0.181631
GB49424	-0.118453	4.86317	6.39612	0.013737	0.181641
GB42638	0.745551	2.02283	6.39346	0.0137559	0.181691
GB52033	0.414823	5.47918	6.38827	0.0137926	0.181978
GB47841	0.0922774	5.00585	6.37874	0.0138604	0.182673
GB51796	0.661205	0.259362	6.37462	0.0138898	0.182862
GB45564	0.208495	6.21799	6.37131	0.0139134	0.182941
GB51220	0.313171	5.31384	6.36956	0.013926	0.182941
GB45170	-0.276211	3.70073	6.36313	0.0139722	0.183349
GB49468	0.128179	5.78419	6.35975	0.0139965	0.183469
GB43943	0.31114	3.39598	6.34726	0.0140868	0.184453
GB53671	-0.27457	4.88955	6.33875	0.0141487	0.185063
GB42662	0.139452	5.2259	6.32958	0.0142157	0.185739
GB43615	0.2032	2.57744	6.32743	0.0142314	0.185745
GB52421	-0.120809	4.95784	6.32463	0.014252	0.185812
GB45469	0.844453	5.79769	6.31905	0.014293	0.186143
GB53627	-0.175623	4.0883	6.31701	0.014308	0.186143
GB41304	-0.141359	6.11898	6.31475	0.0143247	0.186159
GB43106	-0.152875	5.74506	6.3123	0.0143428	0.186195
GB50555	-0.133139	6.13509	6.30743	0.0143789	0.186463
GB52176	0.620846	0.128934	6.30241	0.0144161	0.186746
GB47845	0.189663	5.66354	6.29742	0.0144533	0.18685
GB51699	0.131282	5.33677	6.29574	0.0144658	0.18685
GB41919	0.32301	3.6824	6.29512	0.0144704	0.18685
GB51430	-0.223583	3.56877	6.28918	0.0145148	0.186892
GB49020	-0.119065	3.85745	6.28786	0.0145247	0.186892
GB42753	-0.0925459	7.48901	6.28693	0.0145317	0.186892
GB41123	-0.44888	1.11812	6.28644	0.0145353	0.186892
GB41902	0.1377	5.16504	6.27973	0.0145857	0.187172
GB48410	0.157347	4.57337	6.27936	0.0145885	0.187172
GB40629	-0.419785	7.05443	6.27737	0.0146035	0.187172
GB50853	0.13146	7.02456	6.27474	0.0146234	0.187228
GB55493	-0.0909748	5.97934	6.27041	0.014656	0.187341
GB44428	0.143916	5.28012	6.26925	0.0146648	0.187341
GB45662	-0.090892	5.53911	6.26744	0.0146786	0.187341
GB40758	0.311542	9.03598	6.26275	0.0147141	0.187441
GB46387	-0.276237	2.68023	6.2602	0.0147335	0.187441
GB44923	0.728991	2.45003	6.25562	0.0147683	0.187441
GB45727	0.331356	3.26375	6.25278	0.01479	0.187441
GB53579	-0.800843	7.90339	6.25262	0.0147912	0.187441
GB47046	-0.495153	2.78638	6.25171	0.0147982	0.187441
GB48362	-0.401953	6.68946	6.24942	0.0148157	0.187441
GB53057	2.19296	1.16446	7.71131	0.014835	0.187441
GB52377	2.19884	-0.0834473	7.26611	0.014835	0.187441
GB50506	0.61106	5.36429	6.2461	0.0148411	0.187441
GB47178	-0.144953	5.72058	6.23852	0.0148993	0.187677
GB52644	-0.167475	6.60433	6.23839	0.0149003	0.187677
GB50529	0.567141	1.98754	6.23761	0.0149063	0.187677
GB54439	-0.192291	7.94651	6.23344	0.0149385	0.187765
GB46681	0.153689	4.93301	6.23243	0.0149463	0.187765
GB42684	-0.213673	1.83733	6.23068	0.0149598	0.187765
GB41568	0.630076	3.56205	6.22479	0.0150054	0.188142
GB47343	0.289296	2.07033	6.21721	0.0150643	0.188315
GB49861	0.820646	1.2608	6.21524	0.0150796	0.188315
GB48189	-0.12171	5.83669	6.21307	0.0150966	0.188315
GB52530	-0.144518	5.20122	6.21232	0.0151024	0.188315
GB42880	-0.0874126	5.44663	6.21202	0.0151048	0.188315
GB45186	-0.231864	1.94292	6.2086	0.0151315	0.188315
GB51635	-0.216295	2.88257	6.20759	0.0151394	0.188315
GB49706	-0.186334	6.41319	6.20706	0.0151435	0.188315
GB52727	-0.128267	4.00016	6.20304	0.015175	0.188513
GB46373	0.163275	5.58565	6.19743	0.0152191	0.188661
GB43184	-0.131715	7.36014	6.19372	0.0152484	0.188661
GB54404	0.798324	8.49938	6.19334	0.0152513	0.188661
GB42252	0.245458	4.88538	6.19314	0.0152529	0.188661
GB46042	-0.0956307	6.34828	6.19137	0.0152669	0.188661
GB46398	0.790355	-0.252907	6.18732	0.0152989	0.188661
GB48017	-0.189001	3.65533	6.18196	0.0153414	0.188661
GB46944	-0.73747	1.4486	6.18131	0.0153466	0.188661
GB45107	0.184805	4.50313	6.18073	0.0153512	0.188661
GB50518	0.577086	1.47404	6.17999	0.015357	0.188661
GB51113	-0.113147	6.6815	6.17738	0.0153778	0.188661
GB54865	-0.285427	1.83348	6.17216	0.0154194	0.188661
GB52451	0.648282	5.15554	6.17212	0.0154197	0.188661
GB53359	-0.219361	5.20443	6.17124	0.0154267	0.188661
GB52733	-0.324834	3.68422	6.17007	0.0154361	0.188661
GB50101	0.353875	8.54123	6.17005	0.0154362	0.188661
GB52444	-0.979527	-0.80997	6.33852	0.0154664	0.18884
GB43070	0.410772	2.11063	7.53225	0.0155125	0.189212
GB55193	0.141464	4.58438	6.15631	0.0155464	0.189435
GB44993	0.752567	-1.09172	6.15333	0.0155704	0.189536
GB42011	-0.325996	1.60557	6.1436	0.0156491	0.190303
GB49522	-0.136576	4.67831	6.13976	0.0156802	0.190421
GB42373	0.461606	3.62675	6.13853	0.0156902	0.190421
GB42354	-0.105442	7.09601	6.12979	0.0157615	0.191094
GB52425	0.464945	1.88934	6.1241	0.015808	0.191467
GB54963	-2.05981	-1.43908	6.12161	0.0158284	0.191494
GB55770	-0.116259	6.306	6.11857	0.0158534	0.191494
GB40767	-0.19358	7.23597	6.11804	0.0158577	0.191494
GB44256	-0.837565	-1.14297	6.11109	0.015915	0.191994
GB51141	0.418846	2.99391	6.10402	0.0159734	0.192507
GB43453	0.344122	4.33735	6.08707	0.0161144	0.193621
GB51800	-0.195301	5.09001	6.08688	0.0161161	0.193621
GB51116	0.166375	3.50025	6.08491	0.0161325	0.193621
GB52246	0.0869472	7.44019	6.08109	0.0161645	0.193621
GB45674	0.574822	-0.0372135	6.08062	0.0161685	0.193621
GB46749	-0.418252	8.76784	6.08059	0.0161687	0.193621
GB43567	-0.346319	2.24416	6.07842	0.016187	0.193621
GB45259	-0.125115	5.93312	6.07521	0.0162139	0.193621
GB41526	-0.271114	3.51379	6.07461	0.016219	0.193621
GB55886	-0.405909	2.66727	6.07381	0.0162257	0.193621
GB52711	0.726581	1.08481	6.06022	0.0163406	0.194562
GB50990	0.145275	6.24937	6.0587	0.0163534	0.194562
GB47336	-0.172718	8.65811	6.05841	0.016356	0.194562
GB43809	0.477374	2.17659	6.0569	0.0163688	0.194562
GB46662	0.389606	1.96849	6.05135	0.016416	0.194885
GB45885	0.0840715	5.97964	6.04993	0.0164281	0.194885
GB43504	0.457098	5.29133	6.04648	0.0164576	0.194944
GB40284	-0.500752	8.10089	6.04482	0.0164718	0.194944
GB50232	0.332109	7.87152	6.0437	0.0164814	0.194944
GB43787	0.980562	-0.931028	6.02814	0.0166152	0.196205
GB44035	-0.0988944	5.34226	6.02754	0.0166204	0.196205
GB43780	-0.440964	3.09775	6.02174	0.0166705	0.196519
GB53270	-0.19134	4.4799	6.01779	0.0167048	0.196519
GB54159	-0.339313	4.45942	6.01713	0.0167105	0.196519
GB55465	0.150302	6.67426	6.01693	0.0167122	0.196519
GB50090	0.2094	6.88398	6.01252	0.0167506	0.196519
GB50869	-0.192302	4.81671	6.01165	0.0167582	0.196519
GB47482	-0.473051	5.78548	6.01138	0.0167606	0.196519
GB40009	0.198634	9.80101	5.99992	0.0168607	0.197502
GB55970	-0.132737	5.34894	5.99365	0.0169158	0.197613
GB41210	-0.280681	1.36223	5.9918	0.0169321	0.197613
GB49056	-0.537162	4.71633	5.99145	0.0169352	0.197613
GB41416	0.870562	1.09051	5.9909	0.01694	0.197613
GB47210	0.500214	0.750154	5.98956	0.0169518	0.197613
GB48605	0.144162	5.18269	5.98729	0.0169719	0.197657
GB41523	0.222069	4.68321	5.98396	0.0170013	0.19769
GB41228	1.68083	0.473542	5.98328	0.0170073	0.19769
GB40327	-0.838068	0.507519	5.98102	0.0170274	0.197733
GB50067	-0.175113	5.87772	5.97535	0.0170776	0.197805
GB43577	0.700178	0.417375	5.97389	0.0170906	0.197805
GB54084	0.105208	5.04108	5.97341	0.0170949	0.197805
GB45016	-0.593863	-0.868906	5.97297	0.0170989	0.197805
GB41740	0.118	6.86113	5.96941	0.0171305	0.197971
GB40296	-0.112583	4.57923	5.96769	0.0171459	0.197971
GB44545	-0.462886	1.36318	5.96193	0.0171974	0.198376
GB43706	-0.118988	6.06943	5.96004	0.0172143	0.198383
GB46323	0.585043	1.07739	5.94684	0.0173331	0.199561
GB45038	-0.10624	6.53044	5.94412	0.0173577	0.199586
GB47599	-0.0990175	6.38104	5.94296	0.0173682	0.199586
GB55442	0.697678	-0.473542	5.93928	0.0174015	0.199609
GB49277	1.9927	-0.630322	6.95059	0.0174279	0.199609
GB41877	-0.100887	6.12535	5.93447	0.0174452	0.199609
GB53936	-0.21218	5.60556	5.93424	0.0174472	0.199609
GB44135	0.128429	4.08959	5.93365	0.0174526	0.199609
GB41164	-0.110877	5.72677	5.92967	0.0174889	0.199835
GB49543	-0.420543	8.23755	5.92624	0.0175202	0.200004
GB46022	-0.128443	4.72639	5.90868	0.0176813	0.201654
GB49154	-0.387355	4.66234	5.90602	0.0177059	0.201744
GB51760	0.608675	7.8114	5.89976	0.0177638	0.201966
GB52824	-0.595614	0.571318	5.89877	0.017773	0.201966
GB43702	0.288552	4.67402	5.8985	0.0177754	0.201966
GB54860	0.532333	0.14727	5.89472	0.0178105	0.202175
GB41898	0.389133	6.15344	5.89074	0.0178476	0.202406
GB41565	0.694612	0.248348	5.88751	0.0178777	0.202558
GB46443	-0.153997	4.95822	5.88386	0.0179118	0.202679
GB49878	-2.14082	3.41208	5.87922	0.0179552	0.202679
GB42223	-0.103829	6.51144	5.87682	0.0179777	0.202679
GB46923	0.404805	2.27608	5.87561	0.0179891	0.202679
GB40917	0.295865	3.45458	5.87377	0.0180064	0.202679
GB53683	-0.141205	4.89014	5.87365	0.0180075	0.202679
GB40395	-0.138994	6.47458	5.87355	0.0180085	0.202679
GB42370	0.45804	1.70175	5.87032	0.0180388	0.202679
GB49632	-0.0786907	7.58886	5.86806	0.0180602	0.202679
GB55222	0.235665	2.89312	5.86685	0.0180716	0.202679
GB54001	0.969427	0.214538	5.86575	0.0180819	0.202679
GB41917	0.598386	4.58311	5.86498	0.0180892	0.202679
GB42157	0.351687	2.03232	5.86056	0.0181311	0.202808
GB51540	0.269043	2.71572	5.85975	0.0181387	0.202808
GB50604	1.86309	0.488645	5.85847	0.0181509	0.202808
GB41217	0.383925	0.527825	5.85081	0.0182236	0.203433
GB52678	-0.83113	0.991465	5.84817	0.0182488	0.203526
GB45623	0.087243	6.93371	5.83671	0.0183584	0.20424
GB53306	-0.374777	7.73969	5.8365	0.0183605	0.20424
GB55164	-0.175999	8.15009	5.83619	0.0183634	0.20424
GB44180	-0.142863	7.31928	5.83269	0.018397	0.204295
GB42220	-0.276572	8.855	5.83217	0.0184021	0.204295
GB54198	-0.269493	5.88108	5.82453	0.0184757	0.204769
GB50341	-1.97476	-1.54813	6.691	0.0184786	0.204769
GB50032	-0.15235	4.86404	5.81956	0.0185238	0.205082
GB46889	-0.178323	3.35282	5.8165	0.0185534	0.205223
GB48628	-0.154629	7.8339	5.81413	0.0185764	0.20529
GB41122	-0.190008	4.43242	5.80446	0.0186707	0.206143
GB43035	-0.407998	5.02945	5.79988	0.0187154	0.206449
GB45430	0.163791	3.48017	5.79634	0.0187502	0.206564
GB51527	0.725605	-0.808154	5.79535	0.0187599	0.206564
GB41065	0.475131	8.64443	5.79286	0.0187843	0.206645
GB42304	1.09731	2.88897	5.78837	0.0188285	0.20677
GB44557	-0.131091	5.70447	5.78823	0.0188299	0.20677
GB55301	0.413437	7.06661	5.78152	0.0188962	0.207015
GB55074	0.145524	7.24624	5.78085	0.0189028	0.207015
GB53180	0.0891467	7.34547	5.78078	0.0189035	0.207015
GB46657	-0.176098	5.32172	5.77437	0.0189671	0.207524
GB41715	-0.139505	7.88899	5.76507	0.0190597	0.208349
GB40144	0.50829	2.98062	5.75903	0.01912	0.208821
GB47737	0.380844	4.82783	5.75692	0.0191412	0.208863
GB45819	-0.172569	6.10594	5.74936	0.0192172	0.209326
GB40885	0.105179	7.98447	5.74926	0.0192182	0.209326
GB48347	-0.13195	5.75879	5.73638	0.0193484	0.210336
GB47884	-0.191577	5.16007	5.7311	0.0194021	0.210336
GB40212	-0.534478	7.3991	5.73068	0.0194063	0.210336
GB53353	-0.454875	4.63105	5.72782	0.0194355	0.210336
GB42551	-0.985451	4.66909	5.72744	0.0194393	0.210336
GB42583	2.1955	-0.649832	5.78555	0.019445	0.210336
GB41423	0.0997712	6.36018	5.72667	0.0194472	0.210336
GB43937	-0.484844	5.26147	5.72641	0.0194498	0.210336
GB43292	0.373292	2.0237	5.72275	0.0194872	0.210553
GB43186	-0.0797628	5.86972	5.71983	0.019517	0.210669
GB54178	0.293752	5.27911	5.7183	0.0195328	0.210669
GB50928	-0.129003	4.41848	5.70788	0.0196398	0.211635
GB48855	-0.106241	6.3838	5.7035	0.019685	0.211876
GB52757	-0.420039	4.27231	5.70233	0.0196972	0.211876
GB55475	-0.087115	4.99553	5.69784	0.0197436	0.21202
GB42377	0.205214	5.72601	5.69765	0.0197456	0.21202
GB55068	0.788077	2.03903	5.69479	0.0197753	0.212151
GB55975	-0.11688	5.83633	5.69203	0.0198039	0.212269
GB51029	-0.382577	5.26232	5.68859	0.0198397	0.212465
GB54507	-0.751384	11.5211	5.6814	0.0199148	0.213057
GB48938	-0.457403	2.83059	5.67993	0.0199301	0.213057
GB45423	-0.324286	4.12982	5.66051	0.0201345	0.215052
GB45381	-0.181137	4.46066	5.65388	0.0202048	0.215613
GB49948	-0.217477	3.8352	5.64548	0.0202943	0.216113
GB42589	0.811958	-0.180258	5.64485	0.020301	0.216113
GB53186	-0.1437	4.46496	5.64446	0.0203052	0.216113
GB51634	-0.142997	5.18803	5.64171	0.0203346	0.216209
GB55239	-0.368923	7.74643	5.64014	0.0203513	0.216209
GB44046	-0.363151	2.61069	5.6386	0.0203678	0.216209
GB42527	-0.370225	2.25702	5.6337	0.0204204	0.216493
GB53374	0.219784	6.07753	5.63278	0.0204303	0.216493
GB49751	-1.07949	2.63855	5.62377	0.0205273	0.217331
GB44097	0.0938223	5.12911	5.61685	0.0206022	0.217934
GB46702	-0.47685	0.952464	5.613	0.020644	0.218081
GB45166	0.504864	-0.826048	5.61225	0.0206521	0.218081
GB41249	0.141264	3.3368	5.60061	0.0207791	0.219057
GB42827	0.286061	2.28142	5.60028	0.0207827	0.219057
GB46853	0.153922	4.28581	5.59777	0.0208102	0.219057
GB43949	0.336329	4.43271	5.59716	0.0208169	0.219057
GB48535	-0.11582	4.91057	5.58872	0.0209096	0.219734
GB48087	-0.300344	3.98264	5.58628	0.0209365	0.219734
GB46053	0.956414	2.07535	5.5849	0.0209517	0.219734
GB50196	1.49886	4.96167	5.58471	0.0209539	0.219734
GB53780	0.459182	0.966034	5.58081	0.020997	0.219996
GB52179	0.852027	4.64419	5.57771	0.0210313	0.220165
GB42536	0.63277	0.439558	5.56872	0.0211311	0.221019
GB46580	0.11433	3.98135	5.56221	0.0212038	0.221142
GB53923	0.952274	1.92073	5.56102	0.0212171	0.221142
GB52186	-0.566442	9.86433	5.56062	0.0212215	0.221142
GB45493	0.18108	3.17428	5.55933	0.021236	0.221142
GB42436	0.108952	5.10044	5.5542	0.0212935	0.221142
GB42899	0.144706	4.87116	5.55127	0.0213265	0.221142
GB45183	0.0994688	6.13078	5.54919	0.0213499	0.221142
GB54037	-0.262344	4.8764	5.54916	0.0213502	0.221142
GB40765	0.134221	7.31346	5.5471	0.0213735	0.221142
GB51297	0.441489	3.70402	5.54651	0.02138	0.221142
GB50599	0.289767	3.48365	5.54299	0.0214198	0.221142
GB48251	0.196175	6.66364	5.54195	0.0214316	0.221142
GB42229	0.572831	0.637778	5.53883	0.0214669	0.221142
GB42501	0.13579	5.89746	5.53767	0.02148	0.221142
GB48359	0.148883	2.9352	5.53708	0.0214867	0.221142
GB41882	0.121233	6.79078	5.53542	0.0215055	0.221142
GB46243	0.100732	6.06205	5.53531	0.0215067	0.221142
GB55492	-0.142726	6.16562	5.53515	0.0215086	0.221142
GB54787	-1.61674	-1.72732	5.5335	0.0215273	0.221142
GB54573	-0.101698	7.00857	5.53232	0.0215407	0.221142
GB54970	-0.493256	5.33328	5.53229	0.0215411	0.221142
GB51341	0.202394	7.70877	5.53199	0.0215445	0.221142
GB48456	-0.136967	5.27595	5.52313	0.0216454	0.221803
GB44771	-0.239587	5.90319	5.52261	0.0216514	0.221803
GB55134	0.666005	0.818086	5.52058	0.0216747	0.221803
GB47636	-0.111373	5.82618	5.51841	0.0216995	0.221803
GB50347	0.100724	7.18146	5.51832	0.0217005	0.221803
GB45817	0.39655	2.57741	5.5055	0.0218479	0.223121
GB40313	0.176617	7.25091	5.50048	0.0219059	0.223204
GB50146	-0.13244	6.49511	5.49747	0.0219407	0.223204
GB51694	0.215883	5.51703	5.49644	0.0219527	0.223204
GB40168	0.220873	8.31862	5.49621	0.0219554	0.223204
GB53801	-0.296693	4.36152	5.49551	0.0219635	0.223204
GB40094	-1.6154	-1.03903	5.49383	0.021983	0.223204
GB43743	-0.188771	5.17481	5.49366	0.021985	0.223204
GB52980	0.0941627	6.46944	5.4893	0.0220357	0.223414
GB46641	0.0917339	5.89765	5.48581	0.0220763	0.223414
GB45678	-0.108192	6.95815	5.48573	0.0220773	0.223414
GB40921	0.735701	-0.667054	5.48472	0.022089	0.223414
GB45248	-0.292643	7.6165	5.48397	0.0220979	0.223414
GB44564	0.337449	9.34724	5.48234	0.0221169	0.22342
GB47075	-0.260832	6.83583	5.4792	0.0221537	0.223604
GB54923	0.242053	7.44654	5.47641	0.0221863	0.223747
GB48159	-0.243939	5.25752	5.47477	0.0222055	0.223755
GB40759	0.277239	9.82234	5.46609	0.0223077	0.224468
GB52432	-0.237167	6.95464	5.46427	0.0223292	0.224468
GB55851	0.287531	4.88544	5.46322	0.0223416	0.224468
GB46926	-0.503502	2.12959	5.46247	0.0223505	0.224468
GB54627	-0.289325	4.18601	5.44932	0.0225065	0.225848
GB51429	-0.13392	4.75988	5.4409	0.0226071	0.226669
GB51019	-0.195667	7.75584	5.4346	0.0226825	0.227238
GB47842	0.103565	5.12019	5.4319	0.022715	0.227375
GB42298	-0.0816153	6.54312	5.42696	0.0227744	0.227782
GB50526	-0.728482	7.46759	5.42503	0.0227977	0.227827
GB45837	-0.119672	6.06991	5.42269	0.022826	0.227921
GB41762	-0.135267	6.21344	5.41945	0.0228652	0.227937
GB42614	0.121135	4.21383	5.41866	0.0228748	0.227937
GB54238	-0.69692	-1.15872	5.56685	0.0228841	0.227937
GB50085	0.164151	4.80286	5.4161	0.0229059	0.227937
GB40730	-2.08237	-1.23693	7.13929	0.022946	0.227937
GB45019	0.26844	3.71874	5.41216	0.0229537	0.227937
GB55402	-0.591715	3.81005	5.4117	0.0229593	0.227937
GB45656	0.106751	5.26141	5.40846	0.0229987	0.228053
GB45863	0.180502	4.63012	5.40765	0.0230086	0.228053
GB40368	0.409714	0.844379	5.40478	0.0230435	0.228212
GB54673	0.158648	6.41416	5.402	0.0230776	0.228363
GB41639	0.111594	7.44343	5.39631	0.0231473	0.228695
GB44233	0.349998	1.66829	5.39618	0.0231489	0.228695
GB48403	-0.0998737	5.96449	5.38861	0.0232419	0.229366
GB40534	0.267082	4.58658	5.38758	0.0232547	0.229366
GB47729	0.272239	3.59264	5.38464	0.023291	0.229536
GB53060	-1.77435	-1.34937	5.38289	0.0233126	0.229563
GB43393	0.177041	3.84327	5.38046	0.0233426	0.229671
GB53518	-0.171294	5.67584	5.37392	0.0234237	0.230282
GB46325	0.243166	6.44423	5.37141	0.023455	0.230317
GB42078	-0.114779	4.92755	5.37058	0.0234652	0.230317
GB47420	0.145035	5.58935	5.36697	0.0235102	0.230414
GB49389	0.13191	5.90056	5.36674	0.0235132	0.230414
GB47673	0.449778	0.225223	5.36405	0.0235466	0.230441
GB44222	0.141614	6.10143	5.36347	0.023554	0.230441
GB50151	-0.454292	2.3264	5.36015	0.0235955	0.230559
GB49399	-0.0744879	6.2367	5.35946	0.0236041	0.230559
GB51739	-0.112868	4.49906	5.35368	0.0236767	0.231081
GB49188	-0.236443	1.79015	5.35186	0.0236995	0.231118
GB42941	0.097026	6.27427	5.34602	0.0237731	0.231649
GB41878	-0.109847	5.57154	5.33743	0.0238818	0.232465
GB45686	-0.117314	5.1878	5.33573	0.0239033	0.232465
GB52427	-0.292652	8.81667	5.33486	0.0239144	0.232465
GB42171	0.502634	-0.822604	5.3328	0.0239406	0.232533
GB43684	0.587149	4.45696	5.32773	0.0240051	0.232736
GB46378	0.17343	6.27846	5.32727	0.024011	0.232736
GB48763	0.350699	2.54182	5.32663	0.0240192	0.232736
GB52449	0.578049	-0.150145	5.31895	0.0241174	0.23328
GB48533	0.0907182	7.92587	5.3181	0.0241283	0.23328
GB53725	0.084444	8.11691	5.31615	0.0241533	0.23328
GB41601	-0.12674	5.3541	5.3146	0.0241732	0.23328
GB52950	-0.522536	0.202272	5.3142	0.0241784	0.23328
GB52783	-0.184379	4.59867	5.31323	0.0241908	0.23328
GB44263	-0.258915	4.79157	5.30998	0.0242326	0.233497
GB43367	0.480279	2.32109	5.30777	0.0242612	0.233586
GB42064	-0.192242	4.83184	5.30357	0.0243154	0.233923
GB44109	0.103445	5.82978	5.29181	0.0244679	0.234885
GB46086	0.228141	3.09939	5.29175	0.0244687	0.234885
GB41225	0.358641	6.43034	5.29137	0.0244736	0.234885
GB48317	-0.149109	5.52087	5.28546	0.0245507	0.235438
GB43033	0.80047	4.42387	5.27874	0.0246387	0.235919
GB55459	0.110142	4.01984	5.27754	0.0246544	0.235919
GB48851	-0.200849	5.91683	5.27702	0.0246612	0.235919
GB44305	0.0969431	7.04018	5.27568	0.0246788	0.235919
GB49222	-0.105732	4.98395	5.27383	0.0247031	0.235959
GB53246	-0.101286	4.04701	5.26874	0.0247701	0.235959
GB51834	0.432138	6.57679	5.26827	0.0247764	0.235959
GB52849	-0.11042	5.84942	5.26822	0.024777	0.235959
GB41831	0.168136	4.38925	5.26768	0.0247841	0.235959
GB50118	1.70303	-1.30158	5.26549	0.0248131	0.235959
GB50525	0.614843	5.92778	5.26501	0.0248194	0.235959
GB51662	-0.159786	4.33977	5.26326	0.0248425	0.235994
GB48412	-0.350355	1.12144	5.25836	0.0249074	0.236425
GB41016	-0.144958	4.92334	5.25442	0.0249597	0.236736
GB47111	-0.0762907	5.21196	5.24648	0.0250655	0.237553
GB41650	-0.101516	6.34318	5.24288	0.0251137	0.237755
GB55818	0.714454	2.4387	5.24146	0.0251326	0.237755
GB41616	1.16405	4.37953	5.24048	0.0251457	0.237755
GB51590	0.190202	2.43053	5.23595	0.0252065	0.237951
GB44910	0.101142	6.45154	5.23509	0.025218	0.237951
GB51016	-0.265464	4.67135	5.23174	0.0252631	0.237951
GB52500	0.170711	5.77233	5.23173	0.0252633	0.237951
GB41191	-0.242426	5.19131	5.23163	0.0252646	0.237951
GB43195	0.128023	7.67773	5.22967	0.0252911	0.238015
GB53474	0.162958	3.31065	5.22567	0.025345	0.238337
GB40491	-0.129101	4.56482	5.21427	0.0254995	0.239325
GB51354	0.357854	4.2779	5.21329	0.0255129	0.239325
GB48363	-0.626146	0.915125	5.21246	0.0255241	0.239325
GB51109	-0.265933	2.52245	5.2121	0.0255291	0.239325
GB54275	0.363238	1.32451	5.20997	0.025558	0.239411
GB50135	-0.145313	6.95544	5.20651	0.0256053	0.239669
GB52504	0.348432	3.66125	5.20407	0.0256387	0.239733
GB43882	0.245752	6.13541	5.20147	0.0256743	0.239733
GB44914	0.170683	4.14415	5.20019	0.0256918	0.239733
GB45479	-0.18984	4.26195	5.19933	0.0257035	0.239733
GB50745	-0.225894	6.31155	5.19878	0.0257112	0.239733
GB48696	-0.761565	0.74627	5.19582	0.0257517	0.239759
GB55011	-0.114911	5.30535	5.19569	0.0257535	0.239759
GB41659	-0.188234	8.43838	5.19089	0.0258195	0.240026
GB40513	-0.110051	6.84936	5.1896	0.0258373	0.240026
GB48126	-0.0990746	5.40775	5.18815	0.0258574	0.240026
GB53368	2.15678	-1.72324	5.18785	0.0258615	0.240026
GB44003	0.450688	1.88292	5.18275	0.025932	0.240417
GB54999	-0.185448	4.71472	5.18193	0.0259433	0.240417
GB54449	-0.094703	4.36379	5.17583	0.026028	0.240984
GB52956	0.60801	6.27426	5.17466	0.0260443	0.240984
GB43902	0.172876	3.70027	5.17156	0.0260874	0.241199
GB46501	-0.243494	2.741	5.16454	0.0261854	0.241526
GB50212	-0.515987	0.249057	5.16439	0.0261875	0.241526
GB53311	-0.141219	4.01845	5.16311	0.0262054	0.241526
GB43128	0.108017	5.49902	5.15886	0.026265	0.241526
GB50230	-0.113564	6.4844	5.158	0.026277	0.241526
GB43311	-0.48104	5.191	5.15782	0.0262796	0.241526
GB49046	-0.192232	4.97516	5.15727	0.0262873	0.241526
GB53781	0.38259	0.304503	5.15556	0.0263114	0.241526
GB43677	0.782243	-0.109993	5.15404	0.0263327	0.241526
GB48570	0.388777	1.60513	5.15199	0.0263616	0.241526
GB48903	-0.464022	1.48842	5.15199	0.0263617	0.241526
GB43017	0.660348	-0.627758	5.15196	0.026362	0.241526
GB42871	0.0999364	5.71066	5.14866	0.0264086	0.241769
GB40285	-0.489332	3.42433	5.14705	0.0264313	0.241795
GB49653	-0.279083	6.88989	5.13618	0.0265853	0.24302
GB40461	-0.178324	9.52819	5.13465	0.026607	0.243035
GB40109	0.261142	7.46543	5.13193	0.0266459	0.243206
GB40700	0.178933	7.85503	5.12999	0.0266736	0.243263
GB55930	0.388313	6.69177	5.12867	0.0266923	0.243263
GB47395	-0.176149	8.18384	5.12493	0.0267458	0.243508
GB51767	0.153374	3.66412	5.12362	0.0267646	0.243508
GB47977	0.252439	12.4571	5.12258	0.0267794	0.243508
GB40635	1.2784	3.67296	5.11049	0.0269532	0.244904
GB41331	0.685237	-0.538794	5.10375	0.0270506	0.245605
GB53205	-0.241178	5.73489	5.10168	0.0270806	0.245693
GB46847	0.130838	6.24141	5.09614	0.0271611	0.246239
GB42683	-0.175758	3.83319	5.08904	0.0272645	0.246991
GB41807	-0.161326	7.34314	5.08029	0.0273927	0.247786
GB46475	-0.243015	2.73684	5.08026	0.0273932	0.247786
GB47327	-0.258932	5.5653	5.07857	0.0274179	0.247825
GB49508	0.830639	0.294682	5.07669	0.0274455	0.24789
GB53262	-0.17058	5.52553	5.07392	0.0274864	0.248074
GB50364	-0.111371	4.25383	5.07038	0.0275385	0.248321
GB49448	-0.122539	7.9795	5.06928	0.0275548	0.248321
GB40751	-0.293256	4.26665	5.06585	0.0276055	0.248593
GB48113	0.21148	4.56634	5.06171	0.0276668	0.248913
GB50628	-0.106953	6.74324	5.06068	0.0276821	0.248913
GB42759	-0.125578	4.86621	5.05788	0.0277236	0.249101
GB47462	-0.140671	8.48085	5.05524	0.0277629	0.249269
GB48234	0.304608	3.8152	5.04787	0.0278729	0.250037
GB41028	-0.134413	10.2187	5.0454	0.0279098	0.250037
GB55274	0.159922	7.0212	5.04537	0.0279103	0.250037
GB49941	-0.107976	7.26792	5.04152	0.027968	0.250219
GB40136	-0.527359	12.1746	5.04125	0.027972	0.250219
GB55454	-0.167044	3.58986	5.03578	0.0280542	0.250711
GB40225	-0.293306	7.00817	5.03378	0.0280844	0.250711
GB55215	1.00994	6.8417	5.03347	0.0280891	0.250711
GB49417	-0.164177	4.1422	5.02433	0.0282272	0.251758
GB45036	0.362019	7.19293	5.02211	0.0282609	0.251764
GB52557	-0.0952589	8.55103	5.02155	0.0282694	0.251764
GB41189	-0.0742486	5.3792	5.01809	0.0283219	0.251896
GB54146	-0.13864	5.77585	5.01655	0.0283454	0.251896
GB51598	-0.164361	6.51162	5.01647	0.0283466	0.251896
GB40090	0.36825	3.67352	5.01031	0.0284405	0.252393
GB49306	-0.125271	7.24779	5.01007	0.0284442	0.252393
GB44593	0.164913	2.67476	5.00191	0.0285691	0.253151
GB53609	0.202528	3.9897	5.00008	0.0285972	0.253151
GB40722	-0.087769	4.63328	4.99926	0.0286099	0.253151
GB53242	0.103845	6.54828	4.99904	0.0286132	0.253151
GB40280	0.29935	9.16995	4.99491	0.0286768	0.253527
GB46808	-2.46805	-2.5863	5.37187	0.0286976	0.253527
GB43482	-0.159683	7.03931	4.98861	0.028774	0.254016
GB55160	-0.124429	7.50299	4.98259	0.0288672	0.254638
GB49033	-0.193231	3.47428	4.98128	0.0288876	0.254638
GB43389	0.154422	4.91887	4.97994	0.0289084	0.254638
GB55885	0.174024	6.80637	4.97865	0.0289285	0.254638
GB52575	-0.0885034	5.87516	4.96877	0.0290827	0.255809
GB40512	-0.547883	-0.158802	4.96398	0.0291576	0.256124
GB43545	-0.197564	3.36966	4.96378	0.0291608	0.256124
GB50535	-0.137558	6.29711	4.9575	0.0292594	0.256325
GB42559	-0.118477	7.82891	4.95692	0.0292687	0.256325
GB46965	0.199344	2.91892	4.95638	0.0292772	0.256325
GB56016	-0.129409	4.89108	4.95626	0.029279	0.256325
GB42817	-0.11001	7.99751	4.9556	0.0292894	0.256325
GB52924	-0.852931	1.10712	4.9519	0.0293479	0.256531
GB45196	0.383123	1.39206	4.95142	0.0293554	0.256531
GB55499	-0.498874	8.9564	4.94735	0.0294197	0.256889
GB50779	0.100047	5.66007	4.94615	0.0294387	0.256889
GB54276	0.362469	2.54664	4.94411	0.0294712	0.256987
GB52463	-0.274991	2.33292	4.93942	0.0295456	0.257126
GB55491	-0.179742	6.67399	4.93896	0.0295529	0.257126
GB44313	-0.102448	5.55326	4.93894	0.0295532	0.257126
GB42485	0.367697	3.17596	4.93776	0.029572	0.257126
GB46318	0.41506	6.42908	4.93313	0.0296459	0.257152
GB51650	-0.403309	6.84504	4.93257	0.0296548	0.257152
GB53483	0.230196	2.46697	4.93187	0.029666	0.257152
GB53389	-0.114333	7.16164	4.93164	0.0296697	0.257152
GB42317	0.120212	6.27965	4.93015	0.0296935	0.257152
GB47385	-0.483902	4.78195	4.92828	0.0297234	0.257152
GB43360	0.487174	7.34273	4.92814	0.0297257	0.257152
GB45595	-0.785916	-0.82341	4.92683	0.0297466	0.257152
GB50386	-0.240416	3.66347	4.92562	0.0297661	0.257152
GB46946	0.406207	0.500284	4.92252	0.0298158	0.257292
GB54782	-0.592626	1.08997	4.92148	0.0298324	0.257292
GB47593	0.121321	5.22547	4.92064	0.029846	0.257292
GB52715	0.382584	0.344929	4.91451	0.0299447	0.257943
GB50003	0.331947	5.43768	4.91318	0.0299662	0.257943
GB43178	-0.0783111	5.19925	4.90788	0.030052	0.257943
GB43201	0.419273	4.45551	4.90675	0.0300703	0.257943
GB48817	-0.0934645	5.54247	4.90668	0.0300713	0.257943
GB51884	0.277257	5.80694	4.90601	0.0300824	0.257943
GB45437	-0.76461	5.37818	4.90588	0.0300844	0.257943
GB47246	-0.553572	0.637025	4.90541	0.030092	0.257943
GB52695	-0.119503	4.75604	4.90362	0.0301211	0.257985
GB50177	-0.134949	6.39096	4.90137	0.0301576	0.257985
GB54314	0.11381	5.78701	4.9011	0.030162	0.257985
GB53679	0.278411	1.51833	4.89959	0.0301866	0.257985
GB42612	1.76101	-0.206076	4.89738	0.0302226	0.257985
GB52787	0.498728	5.21717	4.89645	0.0302377	0.257985
GB51797	0.337541	2.92589	4.89595	0.0302459	0.257985
GB45508	0.108764	5.42972	4.8946	0.0302679	0.25799
GB47448	-0.539931	0.0699217	4.89326	0.0302899	0.257996
GB54827	-0.208403	8.46367	4.88713	0.0303901	0.258668
GB52511	-0.199048	3.46705	4.88483	0.0304279	0.258808
GB50949	0.143885	6.07737	4.87214	0.0306369	0.260403
GB41691	-0.268899	3.34226	4.87044	0.0306651	0.26046
GB52962	0.213327	4.76751	4.86732	0.0307167	0.260716
GB54412	0.77269	0.469715	5.62011	0.0307709	0.260993
GB51206	-0.152214	7.09885	4.85781	0.030875	0.261521
GB52353	0.188493	4.1665	4.85772	0.0308764	0.261521
GB53192	-0.174645	4.74464	4.85637	0.0308989	0.261529
GB42806	0.456869	0.896505	4.8529	0.030957	0.261737
GB43090	0.223922	3.81755	4.85231	0.0309668	0.261737
GB44755	-0.116228	6.0598	4.85001	0.0310053	0.26176
GB54399	0.343719	1.44605	4.84867	0.0310277	0.26176
GB47888	-0.115987	6.80065	4.84704	0.0310551	0.26176
GB49337	-0.0909952	7.16146	4.84535	0.0310835	0.26176
GB40794	0.237887	8.56124	4.84528	0.0310846	0.26176
GB45651	0.37429	3.59094	4.84442	0.0310991	0.26176
GB54581	-0.154273	3.86918	4.84228	0.031135	0.261775
GB50055	-0.911567	2.02878	4.84161	0.0311463	0.261775
GB44045	-0.22525	6.2113	4.83982	0.0311765	0.261775
GB53556	-0.317973	1.53667	4.83917	0.0311873	0.261775
GB42966	-0.113837	4.8939	4.83299	0.0312917	0.262469
GB50223	0.241333	6.54183	4.8292	0.0313558	0.262825
GB46900	0.534417	1.23317	4.82347	0.0314532	0.26326
GB43006	-1.06164	7.44112	4.82194	0.0314792	0.26326
GB43126	-0.06984	7.78894	4.82114	0.0314928	0.26326
GB44798	0.246146	6.05535	4.82104	0.0314946	0.26326
GB54669	-1.3591	0.138764	4.81966	0.031518	0.263273
GB52151	-0.12444	4.81485	4.8153	0.0315925	0.263519
GB49302	0.261184	2.18164	4.81528	0.0315929	0.263519
GB41837	0.213047	4.04561	4.8135	0.0316233	0.263519
GB52494	0.432894	0.367594	4.81272	0.0316365	0.263519
GB46755	0.282606	2.5986	4.81098	0.0316665	0.263519
GB45210	-0.338395	1.29817	4.8098	0.0316865	0.263519
GB49567	-0.192579	9.21977	4.80789	0.0317194	0.263519
GB47349	-0.158403	5.15899	4.80572	0.0317567	0.263519
GB53371	-0.803468	6.73981	4.80562	0.0317584	0.263519
GB42230	0.213676	6.61849	4.80523	0.031765	0.263519
GB55059	0.187881	6.93863	4.79646	0.0319161	0.264522
GB44072	0.248355	5.08886	4.79239	0.0319866	0.264522
GB40370	0.575956	-0.107833	4.79235	0.0319873	0.264522
GB46320	0.292922	3.92505	4.79209	0.0319918	0.264522
GB43481	0.642264	1.28465	4.7919	0.0319952	0.264522
GB52692	-0.0867243	5.29375	4.786	0.0320975	0.265166
GB43307	0.657034	0.307668	5.50221	0.0321374	0.265166
GB41072	-0.65078	-0.260223	4.78363	0.0321387	0.265166
GB55189	-0.198087	3.93351	4.78171	0.032172	0.26526
GB40108	-0.117801	7.64764	4.78008	0.0322005	0.265275
GB55302	0.366137	9.40131	4.7791	0.0322176	0.265275
GB45227	-0.127309	4.58919	4.77665	0.0322604	0.265447
GB47730	0.166538	5.60111	4.77107	0.032358	0.265697
GB55968	-0.274249	2.11173	4.76777	0.0324159	0.265697
GB50252	-0.112386	7.95342	4.76697	0.03243	0.265697
GB48908	-0.216947	3.42056	4.76544	0.0324569	0.265697
GB45530	0.701694	5.1796	4.76443	0.0324746	0.265697
GB51591	-0.117561	6.37288	4.76402	0.0324819	0.265697
GB40904	-0.130051	4.86961	4.76369	0.0324876	0.265697
GB54674	0.267027	5.44409	4.76103	0.0325345	0.265697
GB44769	0.134711	3.47938	4.76048	0.0325443	0.265697
GB50454	-0.742905	-0.504828	4.76003	0.0325523	0.265697
GB43288	-0.175002	2.91351	4.75997	0.0325532	0.265697
GB45135	0.111105	5.01865	4.75993	0.032554	0.265697
GB45380	-0.131956	4.2403	4.75593	0.0326247	0.265978
GB42924	-0.203289	6.28485	4.7555	0.0326323	0.265978
GB51791	0.0858915	7.02807	4.75166	0.0327002	0.266352
GB44088	-1.03188	0.686803	4.74802	0.0327648	0.266664
GB46032	-0.111992	8.6414	4.74702	0.0327826	0.266664
GB45755	0.146453	4.70153	4.74368	0.032842	0.26696
GB48172	-0.0853571	5.48309	4.7425	0.032863	0.26696
GB49207	-0.231624	3.90909	4.73701	0.032961	0.267576
GB46145	-0.21941	10.4957	4.73392	0.0330164	0.267755
GB56004	-0.0923808	5.87469	4.73262	0.0330396	0.267755
GB42828	0.173947	6.26153	4.73208	0.0330494	0.267755
GB51721	-0.147274	4.6082	4.73038	0.0330798	0.267823
GB47585	0.483827	0.45503	4.72838	0.0331158	0.267935
GB47017	-0.140588	5.3055	4.72307	0.0332113	0.268528
GB44463	0.231486	1.94969	4.71919	0.0332814	0.268916
GB53567	-0.350335	3.03465	4.71603	0.0333385	0.269197
GB50455	-0.0806728	8.47303	4.71195	0.0334125	0.269615
GB54775	-0.180407	5.40731	4.70329	0.0335699	0.270705
GB41911	-0.121998	5.44269	4.69908	0.0336468	0.271144
GB49606	-0.152571	5.89578	4.69239	0.0337694	0.271923
GB44005	0.254095	5.67707	4.68967	0.0338194	0.271923
GB49029	-1.3989	-0.359236	4.68957	0.0338212	0.271923
GB44399	-0.780503	1.85987	4.68719	0.0338649	0.271923
GB47629	-0.121415	5.29109	4.68567	0.0338929	0.271923
GB43958	0.276724	2.16334	4.68518	0.0339019	0.271923
GB48303	-0.394179	2.2321	4.68485	0.033908	0.271923
GB55677	0.246058	5.67054	4.6823	0.033955	0.271923
GB55665	-0.0841003	5.70919	4.68183	0.0339637	0.271923
GB42196	0.506071	6.0364	4.6816	0.033968	0.271923
GB44824	1.20507	4.92436	4.68039	0.0339904	0.271923
GB53163	-0.587284	2.35828	4.67814	0.034032	0.271932
GB55469	0.341459	7.0276	4.67718	0.0340497	0.271932
GB47909	-1.10427	-2.19061	4.75587	0.0340589	0.271932
GB54651	-0.179606	5.29538	4.67353	0.0341173	0.271971
GB53364	1.31511	1.41988	4.77296	0.0341474	0.271971
GB50545	0.343977	6.39369	4.67107	0.0341631	0.271971
GB43097	0.144101	4.57051	4.67103	0.0341638	0.271971
GB41315	0.382594	2.11214	4.66946	0.034193	0.271971
GB43451	0.822444	-0.74591	4.66916	0.0341985	0.271971
GB45222	0.104601	5.7484	4.66042	0.0343616	0.27249
GB54797	0.10082	5.31118	4.65966	0.0343756	0.27249
GB52442	-0.349409	6.58568	4.65894	0.0343891	0.27249
GB48674	-0.100294	5.70502	4.65887	0.0343905	0.27249
GB48561	0.282494	2.30212	4.65869	0.0343938	0.27249
GB49511	0.25816	6.94467	4.65735	0.034419	0.27249
GB53025	-0.175322	3.36292	4.65723	0.0344212	0.27249
GB47322	0.111352	9.05651	4.64794	0.0345957	0.273578
GB46636	-0.119969	5.92613	4.64524	0.0346466	0.273578
GB46048	-0.131868	4.95603	4.64515	0.0346482	0.273578
GB52060	-0.139932	5.77621	4.64511	0.034649	0.273578
GB48217	0.502696	2.45641	4.63889	0.0347665	0.274002
GB49041	-0.266595	3.95631	4.63835	0.0347767	0.274002
GB54311	-0.235569	6.67622	4.63776	0.0347878	0.274002
GB45299	0.255785	2.77606	4.63643	0.0348132	0.274002
GB47874	1.87631	0.914585	9.37817	0.034861	0.274002
GB48722	1.88317	-1.29226	6.72279	0.034861	0.274002
GB45068	1.88911	0.579237	9.39753	0.034861	0.274002
GB41830	0.204632	1.89617	4.63268	0.0348843	0.274007
GB53932	-0.0838842	6.30792	4.63006	0.034934	0.27422
GB40809	0.233874	4.46579	4.62829	0.0349678	0.274307
GB53639	-0.219359	1.44439	4.62704	0.0349917	0.274317
GB42904	0.937312	0.891045	4.6247	0.0350363	0.274488
GB53860	0.650346	8.06708	4.62159	0.0350956	0.274709
GB47247	-0.077165	6.25867	4.62025	0.0351212	0.274709
GB50872	-0.116644	3.90803	4.61869	0.0351511	0.274709
GB44353	-0.117585	7.01302	4.61848	0.0351551	0.274709
GB48386	0.361604	6.24688	4.61446	0.0352324	0.274969
GB41719	-0.224151	6.80124	4.61438	0.0352339	0.274969
GB46642	-0.143737	5.48288	4.61141	0.0352909	0.275117
GB44627	-0.604843	-0.726876	4.61103	0.0352982	0.275117
GB49559	0.11662	4.43233	4.60278	0.0354573	0.276179
GB51296	0.603931	-0.593553	4.60068	0.0354981	0.276296
GB42779	-0.139162	4.93082	4.59965	0.035518	0.276296
GB44721	0.10486	6.02827	4.59773	0.0355552	0.276408
GB47394	-0.179255	5.67518	4.59414	0.0356248	0.276772
GB42189	-0.169214	3.73759	4.59199	0.0356667	0.27692
GB43115	0.148114	4.39405	4.58592	0.035785	0.277661
GB55281	-0.0755102	5.56244	4.57933	0.0359139	0.278482
GB55840	0.123942	6.10859	4.57717	0.0359563	0.278562
GB54716	0.200496	5.59705	4.57646	0.0359702	0.278562
GB41758	2.61577	0.364941	4.57123	0.0360729	0.279179
GB53096	-0.541955	3.86544	4.56408	0.0362141	0.280093
GB42811	-0.481807	1.68484	4.5616	0.0362632	0.280235
GB50815	-0.120492	4.93841	4.56081	0.0362788	0.280235
GB52566	-0.243981	0.689341	4.5579	0.0363366	0.280503
GB55789	0.0798736	5.61479	4.55523	0.0363896	0.280733
GB49255	0.39538	3.74647	4.55338	0.0364264	0.280838
GB45975	-0.35611	5.01008	4.5502	0.0364897	0.280974
GB44336	0.169524	6.98992	4.55016	0.0364904	0.280974
GB53172	0.120917	5.19479	4.54649	0.0365637	0.281359
GB49272	0.621173	3.14153	4.54449	0.0366038	0.281489
GB41760	-0.497279	9.69089	4.54154	0.0366629	0.281765
GB55798	-0.591499	5.88835	4.53755	0.0367428	0.28219
GB50097	-0.296808	0.764325	4.53536	0.0367869	0.28219
GB44618	0.4377	1.31102	4.5353	0.0367881	0.28219
GB46801	-0.118604	5.12644	4.53324	0.0368294	0.282328
GB43984	-0.111787	4.91671	4.52982	0.0368984	0.282678
GB44855	-0.44359	-0.239434	4.52851	0.036925	0.282697
GB50830	-0.650814	1.54783	4.52739	0.0369475	0.282697
GB44424	0.228149	4.58355	4.52281	0.0370402	0.283226
GB55964	-0.465709	2.83573	4.51962	0.0371049	0.283364
GB52402	-0.597563	-0.901217	4.51917	0.0371141	0.283364
GB48270	0.455947	6.81565	4.51846	0.0371284	0.283364
GB53925	0.771084	3.94276	4.51346	0.0372302	0.283962
GB55432	-0.115873	7.51506	4.51152	0.0372696	0.284084
GB51411	0.286632	4.29368	4.50434	0.0374164	0.285007
GB52078	0.249029	7.25437	4.5033	0.0374378	0.285007
GB50400	-0.5851	3.13719	4.67136	0.0375531	0.285706
GB53850	0.147263	2.86528	4.49523	0.0376035	0.285909
GB55295	-0.127665	5.00928	4.49309	0.0376477	0.286065
GB42411	0.405261	2.69564	4.49146	0.0376812	0.286141
GB45088	0.426361	0.847507	4.48695	0.0377743	0.286668
GB47675	0.245548	4.02294	4.48375	0.0378407	0.286993
GB48470	-0.167689	4.24799	4.48039	0.0379104	0.287341
GB54242	0.248894	2.67479	4.47299	0.0380645	0.288312
GB55914	-0.0845968	5.15265	4.47195	0.0380861	0.288312
GB53148	1.41727	2.95	4.46809	0.0381668	0.288742
GB41227	0.357152	6.04986	4.4659	0.0382126	0.288908
GB54976	-0.141948	5.21816	4.46439	0.0382444	0.288968
GB54166	-0.105371	4.69685	4.46053	0.0383253	0.289282
GB46031	-0.113024	9.07426	4.46013	0.0383337	0.289282
GB55772	0.232507	5.50571	4.45625	0.0384153	0.289594
GB50161	-0.264809	2.71815	4.4559	0.0384228	0.289594
GB52593	0.113848	4.27823	4.45419	0.0384589	0.289685
GB47971	0.269512	3.18817	4.45222	0.0385005	0.289712
GB46459	-0.0953899	5.3151	4.45127	0.0385206	0.289712
GB41415	0.264135	3.21779	4.45062	0.0385341	0.289712
GB42849	0.0909657	6.9283	4.44778	0.0385942	0.289828
GB43912	-0.0849566	6.0554	4.4474	0.0386023	0.289828
GB48864	1.16466	0.289759	4.4465	0.0386214	0.289828
GB50646	-0.66681	-1.30725	4.44157	0.038726	0.290433
GB44520	-0.160458	7.81424	4.43905	0.0387796	0.290655
GB47806	-0.376413	2.49162	4.43133	0.0389442	0.291163
GB40932	-0.58588	5.73276	4.43063	0.0389592	0.291163
GB49428	-0.0795545	6.96192	4.42968	0.0389796	0.291163
GB46262	0.148694	7.0197	4.42923	0.0389892	0.291163
GB49329	-0.121622	4.72497	4.4287	0.0390006	0.291163
GB43963	0.252028	4.83737	4.42814	0.0390126	0.291163
GB48619	0.121667	2.96031	4.428	0.0390157	0.291163
GB43342	0.780931	-1.03986	4.42351	0.0391119	0.291701
GB54689	-0.125293	7.10509	4.41766	0.0392378	0.292461
GB47206	-0.168195	3.36555	4.41509	0.0392931	0.292463
GB54191	-0.152573	3.80887	4.4138	0.0393211	0.292463
GB44034	-0.119684	4.32695	4.41377	0.0393216	0.292463
GB40693	0.220441	3.76723	4.41243	0.0393505	0.292463
GB54522	-0.454135	2.44134	4.41205	0.0393588	0.292463
GB47824	0.396774	0.652005	4.41047	0.0393931	0.292538
GB44314	-0.827742	-1.52213	4.40894	0.0394261	0.292604
GB46231	-0.107439	6.49653	4.40636	0.039482	0.292839
GB47425	-0.21932	6.62376	4.40392	0.0395351	0.293053
GB42756	0.567185	3.35278	4.67968	0.0396049	0.293391
GB50026	-0.621667	11.0295	4.39828	0.0396577	0.293603
GB52955	0.452984	4.90186	4.39623	0.0397026	0.293755
GB55461	0.144202	5.69696	4.39343	0.0397637	0.294005
GB47997	0.263479	1.48837	4.39068	0.0398238	0.294005
GB51064	-0.0840231	5.2855	4.39027	0.0398329	0.294005
GB51401	-0.131631	5.1539	4.38939	0.0398522	0.294005
GB49403	-0.111895	4.61696	4.3876	0.0398915	0.294005
GB40806	-0.197301	9.56145	4.38718	0.0399007	0.294005
GB48314	-0.124477	6.68599	4.38693	0.0399062	0.294005
GB48543	0.393305	1.39287	4.37906	0.0400792	0.294609
GB42425	-0.32123	5.79708	4.37901	0.0400803	0.294609
GB55496	-0.145682	7.09867	4.37699	0.040125	0.294609
GB47598	1.00466	0.191552	4.37587	0.0401496	0.294609
GB44594	-0.0705435	6.69428	4.37586	0.0401498	0.294609
GB48934	0.693322	-0.67144	4.37548	0.0401583	0.294609
GB51823	0.32017	1.93254	4.37547	0.0401584	0.294609
GB44330	-0.284809	7.63732	4.37411	0.0401885	0.29465
GB45111	0.094237	5.72624	4.37302	0.0402127	0.29465
GB55860	0.303408	4.22272	4.37011	0.0402772	0.294944
GB51597	-0.147015	4.38687	4.36542	0.0403813	0.295527
GB47434	-0.100281	5.44371	4.36319	0.0404308	0.295711
GB49274	0.423391	2.86246	4.35863	0.0405325	0.296262
GB55376	-0.710718	2.67671	4.35762	0.040555	0.296262
GB55751	-0.202952	8.13051	4.35595	0.0405922	0.296355
GB55196	-0.236772	5.31726	4.35309	0.0406562	0.296567
GB44659	-0.100992	4.41385	4.35247	0.0406702	0.296567
GB43426	-0.442298	0.31686	4.34733	0.0407854	0.297066
GB43705	0.630881	-0.50196	4.34723	0.0407877	0.297066
GB55031	-0.704116	2.94784	4.3453	0.0408312	0.297204
GB54791	0.756654	0.429087	4.34255	0.040893	0.297475
GB47042	0.347048	2.91639	4.33996	0.0409515	0.297581
GB49494	-0.139298	5.81045	4.33918	0.040969	0.297581
GB42588	0.817351	-1.59626	4.3375	0.041007	0.297581
GB53848	-0.346035	4.44163	4.33378	0.041091	0.297581
GB52458	-0.120455	5.09319	4.33358	0.0410957	0.297581
GB40773	0.165815	7.38492	4.33292	0.0411107	0.297581
GB49352	-0.113634	5.44131	4.33165	0.0411394	0.297581
GB43745	0.134447	4.35973	4.33063	0.0411624	0.297581
GB47793	0.67861	0.0643516	6.15261	0.041171	0.297581
GB44530	0.148396	3.48398	4.33008	0.041175	0.297581
GB48755	0.141149	7.42082	4.32995	0.0411779	0.297581
GB50967	-0.122949	5.20786	4.32756	0.0412322	0.297652
GB43546	-0.13996	5.84	4.32555	0.0412778	0.297652
GB51763	-0.0933571	5.50543	4.32545	0.0412803	0.297652
GB52567	0.102094	6.1212	4.3252	0.0412859	0.297652
GB44438	-0.556177	0.366675	4.32331	0.0413291	0.297752
GB54864	0.338808	1.3844	4.32243	0.0413489	0.297752
GB41244	-0.122337	5.10922	4.32132	0.0413743	0.297757
GB45278	0.632936	6.18306	4.31562	0.0415045	0.298517
GB50195	-0.217105	7.22819	4.31179	0.0415923	0.298778
GB48336	0.0790441	7.14912	4.31135	0.0416025	0.298778
GB55303	-0.0634545	6.90491	4.30999	0.0416338	0.298778
GB41755	-0.0903329	4.98727	4.30974	0.0416395	0.298778
GB48849	0.0992891	5.6964	4.30695	0.0417036	0.299061
GB48950	0.126146	3.71401	4.30241	0.0418083	0.299371
GB46376	0.0905617	6.64195	4.30188	0.0418205	0.299371
GB51089	0.398388	3.4336	4.30186	0.041821	0.299371
GB50030	-0.103494	4.32422	4.29804	0.0419093	0.299826
GB50411	0.177949	6.05748	4.29626	0.0419505	0.299944
GB54762	0.622252	-0.683084	4.29347	0.0420151	0.300098
GB49665	0.481219	2.91937	4.29318	0.0420217	0.300098
GB46131	0.0926908	5.68438	4.28362	0.0422442	0.301395
GB48350	-0.14068	6.01874	4.2823	0.0422749	0.301395
GB52761	0.478822	4.23239	4.28218	0.0422779	0.301395
GB54237	-0.198733	5.95591	4.27863	0.0423608	0.301801
GB52716	0.241865	8.72606	4.27715	0.0423955	0.301801
GB44746	0.110553	4.23928	4.27616	0.0424187	0.301801
GB40139	-0.691976	2.7938	4.27458	0.0424556	0.301801
GB49311	0.443653	5.92222	4.27387	0.0424724	0.301801
GB50335	-0.142515	5.86337	4.27292	0.0424947	0.301801
GB48840	0.1702	7.5381	4.2723	0.0425092	0.301801
GB48676	0.0980513	5.20841	4.26427	0.0426982	0.302492
GB49651	0.10774	4.3915	4.26414	0.0427015	0.302492
GB43122	0.113151	5.64009	4.26164	0.0427604	0.302492
GB46672	-0.206236	5.59854	4.26122	0.0427704	0.302492
GB48343	-0.672167	4.90034	4.26097	0.0427762	0.302492
GB40621	0.929527	-0.644998	4.26081	0.04278	0.302492
GB40250	-0.505028	0.922704	4.26075	0.0427815	0.302492
GB40411	0.517564	4.13786	4.25779	0.0428514	0.30281
GB50965	0.144411	2.8815	4.25479	0.0429227	0.303128
GB51002	0.134931	7.61426	4.25379	0.0429465	0.303128
GB52404	-0.639482	-0.694717	4.24981	0.0430411	0.303555
GB52582	0.28749	1.89511	4.24899	0.0430607	0.303555
GB55963	-0.106931	5.3155	4.24641	0.0431221	0.303555
GB41752	0.161468	5.30553	4.24585	0.0431354	0.303555
GB55058	0.248917	2.79585	4.24502	0.0431552	0.303555
GB54376	0.244862	7.4078	4.24493	0.0431573	0.303555
GB52993	-0.129475	7.00971	4.24307	0.0432018	0.303572
GB42215	-0.390735	1.81222	4.24273	0.0432099	0.303572
GB48082	-0.194765	3.19453	4.23895	0.0433005	0.303996
GB53307	-0.144363	6.67099	4.23715	0.0433436	0.303996
GB49313	-0.160482	8.41084	4.23707	0.0433455	0.303996
GB47567	-0.124292	5.06966	4.23275	0.0434494	0.304206
GB42294	0.377	2.99138	4.23202	0.0434668	0.304206
GB45091	0.470543	2.80795	4.232	0.0434672	0.304206
GB45207	0.0748355	6.91796	4.23164	0.043476	0.304206
GB52488	-0.587353	-0.336967	4.22939	0.0435302	0.30441
GB45305	-0.207999	5.12645	4.22811	0.043561	0.304449
GB54104	0.261192	4.21968	4.22555	0.0436228	0.304705
GB40686	-0.187282	4.16285	4.22345	0.0436736	0.304729
GB48241	0.191931	7.78367	4.22333	0.0436765	0.304729
GB52473	0.103255	4.07184	4.22106	0.0437313	0.3049
GB43633	-0.147568	4.38526	4.22008	0.0437552	0.3049
GB54884	-0.427437	5.00862	4.21846	0.0437945	0.3049
GB47050	-0.306826	0.953897	4.21792	0.0438076	0.3049
GB42576	0.404741	4.86711	4.21712	0.0438269	0.3049
GB45075	0.65945	4.01245	4.21492	0.0438804	0.305017
GB41653	-0.426289	4.37951	4.21349	0.0439152	0.305017
GB46322	-0.109298	5.83653	4.21285	0.0439307	0.305017
GB46124	-0.116116	5.31891	4.21215	0.0439477	0.305017
GB41353	0.794836	-0.182733	4.64898	0.0439696	0.305017
GB45694	-0.167795	6.10396	4.20888	0.0440276	0.305244
GB51506	0.261513	3.38057	4.20735	0.0440648	0.305309
GB52064	-0.493433	0.575134	4.20643	0.0440873	0.305309
GB52238	-0.439868	3.85197	4.20366	0.0441549	0.305602
GB48387	0.469107	3.184	4.19578	0.0443484	0.30651
GB40548	0.345489	1.50693	4.19526	0.0443611	0.30651
GB47744	-0.132672	7.11727	4.19376	0.044398	0.30651
GB55355	0.263788	7.21916	4.19334	0.0444083	0.30651
GB53362	-0.195046	5.90685	4.19317	0.0444126	0.30651
GB46427	1.49099	1.87563	4.1918	0.0444463	0.306568
GB54985	-0.0864978	5.84827	4.18541	0.0446041	0.306855
GB42211	0.0917485	6.89095	4.18507	0.0446125	0.306855
GB48084	-0.415211	0.970141	4.18501	0.0446138	0.306855
GB54493	0.337314	3.90318	4.1834	0.0446537	0.306855
GB47602	-0.0789626	5.41949	4.18332	0.0446557	0.306855
GB51530	0.33144	3.0261	4.1828	0.0446686	0.306855
GB41840	0.087034	6.13781	4.18206	0.044687	0.306855
GB48574	0.323037	8.78364	4.18069	0.0447209	0.306855
GB52163	0.267888	3.58741	4.18033	0.0447298	0.306855
GB52505	-0.486205	3.66562	4.17908	0.044761	0.306855
GB42708	0.103191	7.6883	4.17885	0.0447666	0.306855
GB47193	-0.0920851	5.23163	4.17458	0.0448727	0.307201
GB50925	-0.136217	5.08139	4.17203	0.0449363	0.307201
GB52541	-0.10428	6.4289	4.17129	0.0449548	0.307201
GB40341	-0.0745458	6.0699	4.17094	0.0449635	0.307201
GB41668	0.0867021	7.24683	4.16963	0.0449963	0.307201
GB55326	0.139517	5.63284	4.16832	0.0450289	0.307201
GB40778	-0.207878	4.33912	4.16716	0.0450579	0.307201
GB45924	-0.0942724	4.78092	4.16685	0.0450658	0.307201
GB53327	-1.0827	-1.24639	4.16667	0.0450702	0.307201
GB45907	0.167427	4.30409	4.16665	0.0450707	0.307201
GB51841	0.24684	6.99847	4.16455	0.0451234	0.307226
GB47963	-0.100932	6.87446	4.16448	0.0451251	0.307226
GB54647	-0.244252	2.2699	4.16231	0.0451796	0.307374
GB40510	-0.152377	5.3597	4.16159	0.0451976	0.307374
GB46120	-0.0866936	7.59857	4.15686	0.0453163	0.308009
GB40485	1.39446	0.348253	4.15437	0.045379	0.308122
GB46732	-0.110452	7.89653	4.15387	0.0453916	0.308122
GB54981	0.134164	4.23814	4.15315	0.0454099	0.308122
GB43076	-0.419369	0.647689	4.15216	0.0454348	0.308122
GB49488	0.117173	5.10551	4.14987	0.0454927	0.308342
GB41389	0.206076	4.67882	4.1403	0.045735	0.309811
GB44356	-0.37535	1.33201	4.94327	0.0457944	0.309829
GB42351	0.224575	9.16278	4.13752	0.0458058	0.309829
GB45628	-0.116278	4.52044	4.13719	0.0458144	0.309829
GB54557	0.114761	6.80781	4.13522	0.0458644	0.309849
GB49584	-0.190847	5.25914	4.13506	0.0458684	0.309849
GB41617	0.267946	4.97875	4.13353	0.0459075	0.30994
GB42200	-0.18394	6.38671	4.13234	0.0459379	0.309972
GB42313	-0.235941	4.66653	4.13085	0.0459761	0.310057
GB45555	0.122994	6.58566	4.12796	0.0460499	0.310382
GB42261	-0.226318	7.19621	4.1233	0.0461694	0.310907
GB40391	-0.128466	5.29418	4.12292	0.0461791	0.310907
GB54677	-0.122455	5.06464	4.12041	0.0462437	0.311169
GB53693	0.368703	3.09921	4.11782	0.0463105	0.311445
GB50739	0.171155	6.50562	4.11532	0.0463748	0.311588
GB45274	-0.190896	5.67213	4.11497	0.046384	0.311588
GB49158	-0.111111	5.42129	4.11305	0.0464333	0.311588
GB46538	-0.890251	1.5852	4.113	0.0464347	0.311588
GB40594	0.183354	6.26861	4.11126	0.0464798	0.311661
GB49779	-0.107277	4.3474	4.10959	0.046523	0.311661
GB50980	-0.0760367	5.84904	4.10861	0.0465484	0.311661
GB51539	-0.159239	4.75736	4.1073	0.0465823	0.311661
GB53360	-0.0861318	7.00758	4.10685	0.0465939	0.311661
GB49444	0.284881	2.28581	4.10579	0.0466213	0.311661
GB45497	0.13334	6.55629	4.10495	0.0466432	0.311661
GB45952	-0.344517	0.52392	4.10463	0.0466514	0.311661
GB51992	-0.381313	-0.200772	4.10053	0.046758	0.312201
GB53770	-0.118531	4.82727	4.0982	0.0468188	0.312308
GB53662	-0.101734	4.94893	4.09713	0.0468468	0.312308
GB43338	-0.255146	7.46253	4.09612	0.0468732	0.312308
GB42401	0.144342	6.74528	4.09596	0.0468771	0.312308
GB47656	0.323326	3.37685	4.09419	0.0469235	0.312445
GB50056	-1.22316	-1.3774	4.09234	0.0469719	0.312596
GB50163	-0.276399	3.6106	4.0878	0.0470907	0.313214
GB44623	-0.0796409	5.68257	4.08526	0.0471575	0.313402
GB52918	0.0830586	5.71931	4.08471	0.047172	0.313402
GB52095	0.154413	5.7878	4.08347	0.0472044	0.313402
GB44506	0.126053	4.80721	4.08279	0.0472224	0.313402
GB40383	0.184585	2.07319	4.08015	0.0472917	0.31369
GB48959	0.991636	-0.592447	4.07904	0.0473211	0.313713
GB52250	-0.208499	3.6426	4.07741	0.0473642	0.313826
GB54169	0.0769857	6.82344	4.07474	0.0474347	0.313976
GB45144	-0.566802	-0.227724	4.07459	0.0474386	0.313976
GB54764	-0.139802	4.35006	4.07332	0.0474721	0.314026
GB42041	0.402748	1.35315	4.06992	0.0475623	0.314377
GB45188	-0.385892	2.44329	4.06936	0.0475771	0.314377
GB49295	0.634329	0.112252	4.06739	0.0476292	0.31445
GB46864	-0.468411	0.562653	4.06699	0.04764	0.31445
GB48512	-0.245257	8.13989	4.06549	0.0476799	0.314542
GB43708	-0.119137	10.3781	4.06283	0.0477505	0.314764
GB46419	0.343402	6.06644	4.06033	0.0478171	0.314764
GB48637	0.392849	2.40553	4.05991	0.0478284	0.314764
GB45361	-0.0668798	7.76289	4.05854	0.0478651	0.314764
GB44906	-0.0980378	7.21285	4.05712	0.0479029	0.314764
GB41264	0.232785	2.68693	4.05683	0.0479105	0.314764
GB51901	-0.739053	1.13645	4.05647	0.0479204	0.314764
GB46703	-0.163119	5.92844	4.05643	0.0479215	0.314764
GB52389	-0.513	2.0441	4.05365	0.0479957	0.31508
GB48115	-0.108411	5.583	4.0519	0.0480427	0.315218
GB52697	-0.1689	3.6424	4.05079	0.0480724	0.315242
GB41258	-0.0703131	5.67222	4.04969	0.0481019	0.315265
GB48629	-0.107613	5.02806	4.04786	0.0481511	0.315376
GB49809	-0.364817	3.23642	4.04639	0.0481905	0.315376
GB44048	-0.0672522	7.24417	4.04574	0.0482079	0.315376
GB47203	0.0988951	6.69003	4.04518	0.048223	0.315376
GB41649	-0.105585	6.91067	4.04328	0.0482742	0.315541
GB54831	-0.0838084	5.06327	4.0421	0.0483061	0.315579
GB40350	-0.130507	6.56947	4.04007	0.0483607	0.315649
GB55421	0.239052	2.21308	4.03977	0.0483689	0.315649
GB43325	0.499566	4.61498	4.03765	0.0484261	0.315852
GB40288	-0.424127	4.74875	4.03551	0.0484842	0.316061
GB47834	0.092845	5.1336	4.03418	0.04852	0.316124
GB44576	-0.149713	8.00962	4.03042	0.0486221	0.316619
GB48617	-0.0922341	4.48329	4.02461	0.04878	0.317476
GB40907	0.399573	6.04618	4.02256	0.0488359	0.31767
GB48912	0.271834	6.10385	4.02078	0.0488844	0.317814
GB44803	0.129506	5.04194	4.0184	0.0489495	0.318067
GB45344	-0.151953	4.27564	4.01527	0.0490352	0.318402
GB44083	0.0898718	4.6284	4.01407	0.049068	0.318402
GB45689	0.120623	6.36506	4.01364	0.04908	0.318402
GB55072	0.184904	3.41238	4.01223	0.0491187	0.318412
GB47822	-0.217905	3.45117	4.01116	0.049148	0.318412
GB51905	0.112845	4.49769	4.01071	0.0491604	0.318412
GB44677	-0.275536	1.63202	4.00571	0.049298	0.319133
GB42636	0.675052	-0.893654	4.00032	0.0494467	0.319924
GB44312	-0.138698	4.38639	3.99514	0.0495902	0.320682
GB45098	0.0763744	6.22629	3.99329	0.0496416	0.320843
GB41241	0.294886	4.51906	3.98829	0.0497805	0.321569
GB42764	-0.208488	9.00051	3.98621	0.0498386	0.321772
GB41982	0.0855495	4.94568	3.98512	0.0498689	0.321797
GB51764	-0.46295	1.4034	3.98232	0.0499471	0.321924
GB50992	-0.429237	-0.512758	3.98219	0.0499507	0.321924
GB40520	0.584098	3.04147	3.98075	0.0499911	0.321924
GB44527	0.132747	5.42344	3.98061	0.049995	0.321924
GB53391	1.2658	0.0708371	3.97861	0.0500509	0.322113
GB49405	0.325696	1.81497	3.97353	0.0501936	0.32286
GB43731	-0.123131	9.83932	3.97167	0.050246	0.323025
GB49746	-0.392147	2.01498	3.97014	0.0502888	0.323129
GB53073	-0.491541	0.273015	3.96806	0.0503476	0.323335
GB50880	0.511832	3.81101	3.96633	0.0503962	0.323475
GB44876	-0.116903	7.21058	3.96496	0.0504351	0.323554
GB45261	-0.120962	7.55397	3.96269	0.0504992	0.32365
GB50657	-0.412323	1.77618	3.96253	0.0505036	0.32365
GB54095	0.107565	6.2719	3.9477	0.050925	0.326083
GB44726	-0.102349	9.38463	3.94728	0.050937	0.326083
GB40525	0.445091	1.04312	3.94508	0.0509999	0.326116
GB42896	-0.440487	2.69323	3.94457	0.0510145	0.326116
GB49195	0.216659	3.31795	3.94351	0.0510449	0.326116
GB40834	0.615601	2.94245	3.94333	0.0510499	0.326116
GB41777	0.487056	3.92089	3.94218	0.0510828	0.326155
GB43717	0.257049	6.84049	3.9402	0.0511396	0.326288
GB55071	-0.108667	5.74083	3.93957	0.0511576	0.326288
GB49568	0.466021	4.68623	3.93654	0.0512448	0.326672
GB49984	0.375862	2.37787	3.93461	0.0513002	0.326836
GB48958	-0.143482	5.59769	3.93377	0.0513244	0.326836
GB49701	0.0844548	5.89682	3.9302	0.0514272	0.327318
GB45389	-0.0946684	6.45064	3.92764	0.0515012	0.327431
GB44328	0.227758	4.81982	3.92655	0.0515327	0.327431
GB55251	1.1158	1.65298	5.1705	0.0515508	0.327431
GB47278	-0.339109	6.05192	3.92584	0.0515531	0.327431
GB47431	-0.0833642	7.99123	3.92205	0.0516631	0.327762
GB48643	-0.0974774	7.4917	3.9213	0.0516846	0.327762
GB47132	-3.12615	-0.0132512	3.92096	0.0516945	0.327762
GB41313	-0.145613	7.19073	3.92031	0.0517135	0.327762
GB43072	-0.30899	2.21294	3.91617	0.0518339	0.328353
GB42210	0.546959	0.57399	3.91119	0.0519788	0.328829
GB47788	0.24025	6.14084	3.91087	0.0519882	0.328829
GB45203	1.08516	-1.26897	3.9103	0.0520048	0.328829
GB47268	-0.108186	6.01071	3.90987	0.0520175	0.328829
GB45256	-0.121235	5.13486	3.90854	0.0520564	0.328903
GB52985	0.0868011	9.17258	3.90306	0.0522166	0.32958
GB42192	0.145956	3.78195	3.90251	0.0522329	0.32958
GB45466	-1.01674	-1.38007	3.90209	0.0522452	0.32958
GB54105	-0.401087	1.36636	3.89876	0.0523429	0.330025
GB48771	0.0985258	4.85651	3.89725	0.0523873	0.330118
GB40800	-0.207927	5.25393	3.89641	0.0524122	0.330118
GB43951	0.144474	3.10613	3.89036	0.0525905	0.330955
GB41214	0.339071	3.17276	3.89005	0.0525998	0.330955
GB54496	-0.239591	8.48654	3.8856	0.0527315	0.331505
GB55008	0.284975	3.63771	3.88468	0.0527588	0.331505
GB49408	-0.16214	3.88852	3.88346	0.052795	0.331505
GB44705	-0.112113	4.34868	3.88312	0.0528051	0.331505
GB49873	0.192134	5.38059	3.88248	0.052824	0.331505
GB48488	-0.140348	4.09912	3.88028	0.0528893	0.33174
GB45973	0.46996	6.47057	3.87938	0.0529163	0.33174
GB46742	-0.13373	3.49367	3.8743	0.0530677	0.332518
GB53840	1.39325	-0.172223	4.52678	0.053146	0.332626
GB43843	-0.112321	4.04112	3.87113	0.0531624	0.332626
GB45077	-0.102823	4.09437	3.8708	0.0531721	0.332626
GB51172	-0.318196	1.10151	3.87004	0.0531949	0.332626
GB55960	-0.0898592	4.89241	3.86748	0.0532716	0.332774
GB44440	0.238541	4.75047	3.86697	0.0532868	0.332774
GB41485	-0.1617	4.37902	3.8665	0.0533009	0.332774
GB46617	0.156654	3.68956	3.86468	0.0533557	0.332775
GB45452	-0.090383	5.04289	3.86466	0.0533561	0.332775
GB52788	0.273863	6.94838	3.86239	0.0534243	0.332841
GB54784	0.0749994	6.59265	3.86027	0.0534881	0.332841
GB45123	-0.101209	5.4761	3.85948	0.0535121	0.332841
GB54422	-0.314435	1.03948	3.85906	0.0535247	0.332841
GB52516	-0.106189	4.39026	3.85854	0.0535403	0.332841
GB47735	-0.15056	4.14535	3.85675	0.0535943	0.332841
GB50804	-0.120584	4.55318	3.85502	0.0536465	0.332841
GB46908	-0.134554	7.19478	3.85455	0.0536606	0.332841
GB51247	0.284097	9.50693	3.85435	0.0536667	0.332841
GB40796	-0.11294	5.33663	3.85423	0.0536704	0.332841
GB45912	0.308661	8.95039	3.85279	0.0537138	0.332841
GB55994	0.158435	3.68526	3.85277	0.0537143	0.332841
GB47967	0.290244	1.59557	3.85246	0.0537239	0.332841
GB41995	0.328815	1.08291	3.8508	0.0537742	0.332982
GB47222	-0.681364	-0.91826	3.84793	0.0538612	0.33335
GB55950	-1.43269	-1.10629	3.84644	0.0539062	0.333355
GB41505	-0.186382	5.53452	3.84609	0.053917	0.333355
GB43916	-0.401187	0.577891	3.84306	0.0540089	0.333753
GB53345	0.454403	3.73571	3.84006	0.0541002	0.334147
GB54386	-0.0827154	7.0754	3.83877	0.0541395	0.334219
GB48079	-0.518967	11.3508	3.83718	0.0541883	0.33435
GB45418	0.120874	6.66766	3.83078	0.054384	0.335386
GB50038	-0.0922717	6.95949	3.82561	0.0545428	0.336094
GB45614	0.824291	3.34029	3.82523	0.0545542	0.336094
GB50596	-0.314841	8.98647	3.82417	0.0545871	0.336125
GB52086	-0.0830141	6.63159	3.82241	0.0546412	0.336287
GB46477	-0.137539	4.53065	3.82105	0.054683	0.336342
GB43369	0.511367	2.97359	3.81971	0.0547242	0.336342
GB55226	-0.156344	5.86948	3.81942	0.0547333	0.336342
GB50847	0.0812047	6.00496	3.81469	0.0548796	0.336876
GB45926	-0.0984017	4.36592	3.81408	0.0548985	0.336876
GB50164	-0.155219	6.1585	3.81391	0.0549037	0.336876
GB42421	0.514161	1.10605	3.81074	0.0550019	0.337308
GB41449	-0.16344	6.59821	3.80824	0.0550796	0.337613
GB44450	-0.113864	3.16489	3.80675	0.055126	0.337718
GB41000	0.160019	6.41189	3.8059	0.0551524	0.337718
GB52052	1.01263	5.9127	3.80024	0.0553287	0.338626
GB44782	0.0981917	4.39988	3.79893	0.0553698	0.338706
GB47265	0.351884	1.24931	3.79783	0.055404	0.338745
GB42603	0.311145	5.858	3.79524	0.055485	0.338922
GB42790	-0.257044	5.17369	3.79512	0.055489	0.338922
GB47044	0.620454	0.0232345	3.79341	0.0555425	0.339078
GB48503	-0.279186	2.61656	3.78887	0.0556852	0.339778
GB44321	0.087213	6.71909	3.78584	0.0557804	0.340071
GB49476	-0.495229	3.38497	3.78556	0.0557893	0.340071
GB48198	-0.492286	0.925788	3.78439	0.0558262	0.340124
GB55268	0.190307	6.10492	3.78221	0.055895	0.340372
GB43153	-0.076701	6.28527	3.78043	0.055951	0.340542
GB53724	0.387926	2.69478	3.77791	0.056031	0.340857
GB53424	-0.152309	6.38867	3.7768	0.0560659	0.340899
GB47931	0.501305	5.83453	3.77585	0.056096	0.34091
GB49790	0.351269	8.49424	3.77486	0.0561276	0.340931
GB41322	-0.591925	-0.0929117	3.77301	0.0561863	0.341117
GB48337	0.122285	5.0236	3.76778	0.0563525	0.341534
GB51270	1.63271	-1.65978	3.76757	0.0563591	0.341534
GB50900	0.212068	1.96009	3.76657	0.0563911	0.341534
GB45025	-0.20714	5.57778	3.76617	0.0564037	0.341534
[truncated: 10,113 more rows]

## Sheet: S4_Brain GO
GOID	Uncorr P val	BH Correction	GO term
GO:0000981	9.08e-06	0.00514836	RNA polymerase II transcription factor activity, sequence-specific DNA binding
GO:0000977	9.45e-06	0.00267907	RNA polymerase II regulatory region sequence-specific DNA binding
GO:0001012	9.9e-06	0.0018711	RNA polymerase II regulatory region DNA binding
GO:0000976	3.78e-05	0.00535106	transcription regulatory region sequence-specific DNA binding
GO:1990837	0.00010306	0.011687	sequence-specific double-stranded DNA binding
GO:0043565	0.00027402	0.0258949	sequence-specific DNA binding
GO:0000975	0.00030151	0.0244223	regulatory region DNA binding
GO:0044212	0.00030151	0.0244223	transcription regulatory region DNA binding
GO:0003690	0.00030151	0.0244223	double-stranded DNA binding
GO:0001067	0.00030957	0.0219408	regulatory region nucleic acid binding
GO:0001228	0.00035766	0.0225326	transcriptional activator activity, RNA polymerase II transcription regulatory region sequence-specific binding
GO:0015771	0.0003603	0.020429	trehalose transport
GO:0042947	0.0003603	0.020429	glucoside transmembrane transporter activity
GO:0015151	0.0003603	0.020429	alpha-glucoside transmembrane transporter activity
GO:0015574	0.0003603	0.020429	trehalose transmembrane transporter activity
GO:0015772	0.00041519	0.0214012	oligosaccharide transport
GO:0015157	0.00041519	0.0214012	oligosaccharide transmembrane transporter activity
GO:0015766	0.00041519	0.0214012	disaccharide transport
GO:0015154	0.00041519	0.0214012	disaccharide transmembrane transporter activity
GO:0050679	0.00047518	0.0224523	positive regulation of epithelial cell proliferation
GO:0008407	0.00076985	0.0335773	chaeta morphogenesis
GO:0003700	0.0012051	0.0488065	transcription factor activity, sequence-specific DNA binding
GO:0001071	0.0012051	0.0488065	nucleic acid binding transcription factor activity

## Sheet: S5_Fat body GO
GOID	Uncorr P val	BH	GO terms
GO:0098800	0	0	inner mitochondrial membrane protein complex
GO:0098798	0	0	mitochondrial protein complex
GO:0044455	0	0	mitochondrial membrane part
GO:0005743	0	0	mitochondrial inner membrane
GO:0019866	0	0	organelle inner membrane
GO:0070469	0	0	respiratory chain
GO:0098803	0	0	respiratory chain complex
GO:0005746	0	0	mitochondrial respiratory chain
GO:0046034	0	0	ATP metabolic process
GO:1990204	0	0	oxidoreductase complex
GO:0098796	0	0	membrane protein complex
GO:0009167	0	0	purine ribonucleoside monophosphate metabolic process
GO:0009126	0	0	purine nucleoside monophosphate metabolic process
GO:0031966	0	0	mitochondrial membrane
GO:0006091	0	0	generation of precursor metabolites and energy
GO:0055114	0	0	oxidation-reduction process
GO:0009161	0	0	ribonucleoside monophosphate metabolic process
GO:0045333	0	0	cellular respiration
GO:0009123	0	0	nucleoside monophosphate metabolic process
GO:0006812	0	0	cation transport
GO:0015980	0	0	energy derivation by oxidation of organic compounds
GO:0044429	0	0	mitochondrial part
GO:1902600	0	0	hydrogen ion transmembrane transport
GO:0015992	0	0	proton transport
GO:0015078	0	0	hydrogen ion transmembrane transporter activity
GO:0005740	0	0	mitochondrial envelope
GO:0072521	0	0	purine-containing compound metabolic process
GO:0009144	0	0	purine nucleoside triphosphate metabolic process
GO:0009205	0	0	purine ribonucleoside triphosphate metabolic process
GO:0022900	0	0	electron transport chain
GO:0009199	0	0	ribonucleoside triphosphate metabolic process
GO:0006163	0	0	purine nucleotide metabolic process
GO:0009150	0	0	purine ribonucleotide metabolic process
GO:0006818	0	0	hydrogen transport
GO:0022890	0	0	inorganic cation transmembrane transporter activity
GO:0009141	0	0	nucleoside triphosphate metabolic process
GO:0016469	0	0	proton-transporting two-sector ATPase complex
GO:0009259	0	0	ribonucleotide metabolic process
GO:0022857	0	0	transmembrane transporter activity
GO:0022904	0	0	respiratory electron transport chain
GO:0022891	0	0	substrate-specific transmembrane transporter activity
GO:0019693	0	0	ribose phosphate metabolic process
GO:0008324	0	0	cation transmembrane transporter activity
GO:0045271	0	0	respiratory chain complex I
GO:0005747	0	0	mitochondrial respiratory chain complex I
GO:0030964	0	0	NADH dehydrogenase complex
GO:0015077	0	0	monovalent inorganic cation transmembrane transporter activity
GO:0044425	0	0	membrane part
GO:0015075	0	0	ion transmembrane transporter activity
GO:0005753	0	0	mitochondrial proton-transporting ATP synthase complex
GO:0055086	0	0	nucleobase-containing small molecule metabolic process
GO:0098662	0	0	inorganic cation transmembrane transport
GO:0098655	0	0	cation transmembrane transport
GO:0022892	0	0	substrate-specific transporter activity
GO:0042773	0	0	ATP synthesis coupled electron transport
GO:0009117	0	0	nucleotide metabolic process
GO:0006753	0	0	nucleoside phosphate metabolic process
GO:0015672	0	0	monovalent inorganic cation transport
GO:0006811	0	0	ion transport
GO:0005215	0	0	transporter activity
GO:0042775	0	0	mitochondrial ATP synthesis coupled electron transport
GO:0045259	0	0	proton-transporting ATP synthase complex
GO:0006119	0	0	oxidative phosphorylation
GO:0005739	0	0	mitochondrion
GO:0015986	1e-08	2.448e-05	ATP synthesis coupled proton transport
GO:0015985	1e-08	2.448e-05	energy coupled proton transport, down electrochemical gradient
GO:0098660	1e-08	2.448e-05	inorganic ion transmembrane transport
GO:0031975	1e-08	2.448e-05	envelope
GO:0031967	1e-08	2.448e-05	organelle envelope
GO:0033178	2e-08	3.264e-05	proton-transporting two-sector ATPase complex, catalytic domain
GO:0006754	6e-08	7.344e-05	ATP biosynthetic process
GO:0034220	6e-08	7.344e-05	ion transmembrane transport
GO:0009055	7e-08	6.8544e-05	electron transfer activity
GO:0044281	8e-08	6.528e-05	small molecule metabolic process
GO:0044769	1.1e-07	7.69371e-05	ATPase activity, coupled to transmembrane movement of ions, rotational mechanism
GO:0019829	5.5e-07	0.0003366	cation-transporting ATPase activity
GO:0009060	7e-07	0.0003808	aerobic respiration
GO:1901135	7e-07	0.0003808	carbohydrate derivative metabolic process
GO:0016020	7.1e-07	0.00038624	membrane
GO:0070069	1.06e-06	0.000518976	cytochrome complex
GO:0045261	1.19e-06	0.000529658	proton-transporting ATP synthase complex, catalytic core F(1)
GO:0000275	1.19e-06	0.000529658	mitochondrial proton-transporting ATP synthase complex, catalytic core F(1)
GO:0099131	1.3e-06	0.0005304	ATP hydrolysis coupled ion transmembrane transport
GO:0099132	1.3e-06	0.0005304	ATP hydrolysis coupled cation transmembrane transport
GO:0003954	1.3e-06	0.0005304	NADH dehydrogenase activity
GO:0030001	1.71e-06	0.000644012	metal ion transport
GO:0055085	1.86e-06	0.000700505	transmembrane transport
GO:0048037	2.41e-06	0.000842811	cofactor binding
GO:0050136	2.61e-06	0.000851904	NADH dehydrogenase (quinone) activity
GO:0008137	2.61e-06	0.000851904	NADH dehydrogenase (ubiquinone) activity
GO:0009127	3.57e-06	0.00109242	purine nucleoside monophosphate biosynthetic process
GO:0009168	3.57e-06	0.00109242	purine ribonucleoside monophosphate biosynthetic process
GO:0043269	4.52e-06	0.00130176	regulation of ion transport
GO:0042625	4.7e-06	0.0013536	ATPase coupled ion transmembrane transporter activity
GO:0022804	4.97e-06	0.00135184	active transmembrane transporter activity
GO:0031224	4.98e-06	0.00128327	intrinsic component of membrane
GO:0033177	5.15e-06	0.00126072	proton-transporting two-sector ATPase complex, proton-transporting domain
GO:0016655	5.83e-06	0.00135922	oxidoreductase activity, acting on NAD(P)H, quinone or similar compound as acceptor
GO:0016021	6.74e-06	0.00149996	integral component of membrane
GO:0009206	7.67e-06	0.00163271	purine ribonucleoside triphosphate biosynthetic process
GO:0050662	8.34e-06	0.00170136	coenzyme binding
GO:0046933	8.35e-06	0.00163526	proton-transporting ATP synthase activity, rotational mechanism
GO:0000276	8.39e-06	0.0015799	mitochondrial proton-transporting ATP synthase complex, coupling factor F(o)
GO:0090662	1.099e-05	0.00199285	ATP hydrolysis coupled transmembrane transport
GO:0072522	1.227e-05	0.0021455	purine-containing compound biosynthetic process
GO:0009145	1.288e-05	0.0021745	purine nucleoside triphosphate biosynthetic process
GO:0022853	1.397e-05	0.0022799	active ion transmembrane transporter activity
GO:0016491	1.574e-05	0.0024859	oxidoreductase activity
GO:0019637	2.018e-05	0.00308754	organophosphate metabolic process
GO:0009201	2.1e-05	0.00311564	ribonucleoside triphosphate biosynthetic process
GO:0015991	2.536e-05	0.00365184	ATP hydrolysis coupled proton transport
GO:0015988	2.536e-05	0.00365184	energy coupled proton transmembrane transport, against electrochemical gradient
GO:0009152	2.58e-05	0.00360905	purine ribonucleotide biosynthetic process
GO:0009156	2.844e-05	0.00386784	ribonucleoside monophosphate biosynthetic process
GO:0034762	3.022e-05	0.00399884	regulation of transmembrane transport
GO:0005891	3.293e-05	0.00424277	voltage-gated calcium channel complex
GO:0006164	3.353e-05	0.0042093	purine nucleotide biosynthetic process
GO:0034765	3.506e-05	0.00429134	regulation of ion transmembrane transport
GO:0009142	3.739e-05	0.00446491	nucleoside triphosphate biosynthetic process
GO:0045263	5.155e-05	0.00600926	proton-transporting ATP synthase complex, coupling factor F(o)
GO:1904321	5.155e-05	0.00600926	response to forskolin
GO:1904322	5.155e-05	0.00600926	cellular response to forskolin
GO:0006099	5.571e-05	0.00634317	tricarboxylic acid cycle
GO:0031090	5.66e-05	0.00629804	organelle membrane
GO:0043209	5.832e-05	0.00634522	myelin sheath
GO:0006839	6.612e-05	0.00703747	mitochondrial transport
GO:0016028	7.452e-05	0.00776276	rhabdomere
GO:0009124	7.626e-05	0.00777852	nucleoside monophosphate biosynthetic process
GO:0006101	8.144e-05	0.00813735	citrate metabolic process
GO:0016651	8.193e-05	0.00802259	oxidoreductase activity, acting on NAD(P)H
GO:0045275	9.618e-05	0.00923328	respiratory chain complex III
GO:0005750	9.618e-05	0.00923328	mitochondrial respiratory chain complex III
GO:0006122	9.618e-05	0.00923328	mitochondrial electron transport, ubiquinol to cytochrome c
GO:0046390	9.788e-05	0.00921578	ribose phosphate biosynthetic process
GO:0009260	9.788e-05	0.00921578	ribonucleotide biosynthetic process
GO:0034704	0.00010624	0.00981417	calcium channel complex
GO:0015002	0.00011136	0.0100966	heme-copper terminal oxidase activity
GO:0016676	0.00011136	0.0100966	oxidoreductase activity, acting on a heme group of donors, oxygen as acceptor
GO:0016675	0.00011136	0.0100966	oxidoreductase activity, acting on a heme group of donors
GO:0004129	0.00011136	0.0100966	cytochrome-c oxidase activity
GO:0019752	0.0001166	0.0103795	carboxylic acid metabolic process
GO:0072350	0.00011697	0.0102265	tricarboxylic acid metabolic process
GO:0032787	0.00011751	0.0100935	monocarboxylic acid metabolic process
GO:1901293	0.00012509	0.0105593	nucleoside phosphate biosynthetic process
GO:0006810	0.00013571	0.0112616	transport
GO:0005886	0.00017151	0.0139952	plasma membrane
GO:0046873	0.00018252	0.0146495	metal ion transmembrane transporter activity
GO:0043492	0.00020451	0.0161497	ATPase activity, coupled to movement of substances
GO:0009165	0.00021227	0.0164964	nucleotide biosynthetic process
GO:0006120	0.00023183	0.017735	mitochondrial electron transport, NADH to ubiquinone
GO:0016820	0.00023672	0.0178305	hydrolase activity, acting on acid anhydrides, catalyzing transmembrane movement of substances
GO:0042626	0.00023672	0.0178305	ATPase activity, coupled to transmembrane movement of substances
GO:0015399	0.00026888	0.019946	primary active transmembrane transporter activity
GO:0015405	0.00026888	0.019946	P-P-bond-hydrolysis-driven transmembrane transporter activity
GO:0009582	0.00031589	0.0230835	detection of abiotic stimulus
GO:0009179	0.00033501	0.0241207	purine ribonucleoside diphosphate metabolic process
GO:0010257	0.00033501	0.0241207	NADH dehydrogenase complex assembly
GO:0009135	0.00033501	0.0241207	purine nucleoside diphosphate metabolic process
GO:0097031	0.00033501	0.0241207	mitochondrial respiratory chain complex I biogenesis
GO:0009185	0.00033501	0.0241207	ribonucleoside diphosphate metabolic process
GO:0032981	0.00033501	0.0241207	mitochondrial respiratory chain complex I assembly
GO:0022832	0.00034284	0.0243267	voltage-gated channel activity
GO:0005244	0.00034284	0.0243267	voltage-gated ion channel activity
GO:0033176	0.00034469	0.0241086	proton-transporting V-type ATPase complex
GO:0060260	0.00034469	0.0241086	regulation of transcription initiation from RNA polymerase II promoter
GO:0006082	0.00036636	0.0252634	organic acid metabolic process
GO:0051287	0.00039077	0.0265724	NAD binding
GO:0043436	0.00039424	0.0264411	oxoacid metabolic process
GO:0051234	0.00040873	0.0270425	establishment of localization
GO:0042776	0.00041397	0.027024	mitochondrial ATP synthesis coupled proton transport
GO:0004448	0.00041397	0.027024	isocitrate dehydrogenase activity
GO:0018279	0.00042635	0.0274659	protein N-linked glycosylation via asparagine
GO:0018196	0.00042635	0.0274659	peptidyl-asparagine modification
GO:0006090	0.00045753	0.0290918	pyruvate metabolic process
GO:0016056	0.00048784	0.0306213	rhodopsin mediated signaling pathway
GO:0005245	0.00048784	0.0306213	voltage-gated calcium channel activity
GO:0016052	0.00061879	0.0383493	carbohydrate catabolic process
GO:0015293	0.00070996	0.0434496	symporter activity
GO:0031305	0.00074646	0.0451194	integral component of mitochondrial inner membrane
GO:0007603	0.00074646	0.0451194	phototransduction, visible light
GO:0019935	0.00075208	0.0449047	cyclic-nucleotide-mediated signaling
GO:1904062	0.00076067	0.0448704	regulation of cation transmembrane transport
GO:0007005	0.00077466	0.0451516	mitochondrion organization
GO:0019932	0.00080093	0.0461336	second-messenger-mediated signaling
GO:0009583	0.00083189	0.0473597	detection of light stimulus
GO:0046943	0.0008472	0.0476769	carboxylic acid transmembrane transporter activity
GO:0005342	0.0008472	0.0476769	organic acid transmembrane transporter activity
GO:1990351	0.0008684	0.0483146	transporter complex

## Sheet: S6_pathogen_brain
contig	Wilcox_P	Wilcox_FDR_P	Chi_P	Chi_FDR_P	HighMedian	LowMedian	HighCount	LowCount	PresenceCutoff
NT_166519.1_Aspergillus_niger_CBS_513.88_supercontig_An02	0.18607	0.70232	0.05464	0.17756	0.07165	0.06649	13	9	0.0480225
NC_027925.1_Apis_mellifera_filamentous_virus_isolate_CH.CO5._partial_genome	0.20509	0.70232	0.58779	0.63678	0.02779	0.04186	11	11	0.00660465
NC_014137.1_Slow_bee_paralysis_virus._complete_genome	0.22444	0.70232	0.3195	0.63678	0	0	3	5	0
NW_002477237.1_Aspergillus_flavus_NRRL3357_scf_1106286418772_genomic_scaffold._whole_genome_shotgun_sequence	0.27012	0.70232	0.05464	0.17756	0.06584	0.05986	13	9	0.0460147
NC_007194.1_Aspergillus_fumigatus_Af293_chromosome_1._whole_genome_shotgun_sequence	0.27012	0.70232	0.05464	0.17756	0.04144	0.03798	13	9	0.0295238
NC_004830.2_Deformed_wing_virus._complete_genome	0.40315	0.87348	0.8475	0.8475	0.00266	0.00286	7	6	0
NZ_HG326223.1_Serratia_marcescens_subsp._marcescens_Db11._complete_genome	0.50332	0.91001	0.49028	0.63678	0.00065	0.00051	12	10	0.000291611
CH980625.1_Ascosphaera_apis_USDA.ARSEF_7405_SCAFFOLD1_genomic_scaffold._whole_genome_shotgun_sequence	0.64951	0.91001	0.49028	0.63678	0.04687	0.0456	12	10	0.0437173
NZ_AGBZ02000001.1_Spiroplasma_melliferum_KC3_contig1._whole_genome_shotgun_sequence	0.64951	0.91001	0.05464	0.17756	0.00274	0.00254	13	9	0.00193292
NC_002548.1_Acute_bee_paralysis_virus._complete_genome	0.70001	0.91001	0.58779	0.63678	0	0	2	1	0
NZ_CP019687.1_Paenibacillus_larvae_subsp._larvae_strain_ATCC_9545_chromosome._complete_genome	0.85172	0.9227	0.58779	0.63678	0.00023	0.00018	11	11	9.0886e-05
NZ_CP006683.1_Melissococcus_plutonius_S1._complete_genome	0.85172	0.9227	0.58779	0.63678	0.00068	0.00059	11	11	0.000299825
NC_022998.1_Spiroplasma_apis_B31._complete_genome	0.93616	0.93616	0.58779	0.63678	0.00052	0.00045	11	11	0.000310892
NC_002066.1_Sacbrood_virus_complete_genome	NaN	NaN	NaN	NaN	0	0	0	0	0
NC_003784.1_Black_queen_cell_virus_nonstructural_polyprotein_.orf1._and_structural_polyprotein_.orf2._genes._complete_cds	NaN	NaN	NaN	NaN	0	0	0	0	0
NC_004807.1_Kashmir_bee_virus._complete_genome	NaN	NaN	NaN	NaN	0	0	0	0	0
NC_009025.1_Israel_acute_paralysis_virus_of_bees	NaN	NaN	NaN	NaN	0	0	0	0	0
NC_010711.1_Chronic_bee_paralysis_virus_RNA_1._complete_genome	NaN	NaN	NaN	NaN	0	0	0	0	0

## Sheet: S7_pathogen_fat
contig	Wilcox_P	Wilcox_FDR_P	Chi_P	Chi_FDR_P	HighMedian	LowMedian	HighCount	LowCount	PresenceCutoff
NC_022998.1_Spiroplasma_apis_B31._complete_genome	0.33165	0.62184	0.53443	0.53443	0.0004	0.00058	10	9	0.000207191
CH980625.1_Ascosphaera_apis_USDA.ARSEF_7405_SCAFFOLD1_genomic_scaffold._whole_genome_shotgun_sequence	0.79694	1	0.53443	0.53443	0.03411	0.03399	10	9	0.0320534
NZ_CP019687.1_Paenibacillus_larvae_subsp._larvae_strain_ATCC_9545_chromosome._complete_genome	0.94873	1	0.53443	0.53443	0.00018	0.00029	10	9	0.000107053
NZ_CP006683.1_Melissococcus_plutonius_S1._complete_genome	0.94873	1	0.53443	0.53443	0.00085	0.00061	10	9	0.000319775
NC_027925.1_Apis_mellifera_filamentous_virus_isolate_CH.CO5._partial_genome	0.17131	0.42828	0.53443	0.53443	0.00135	0.00187	9	10	0.000674553
NZ_HG326223.1_Serratia_marcescens_subsp._marcescens_Db11._complete_genome	0.43846	0.73077	0.53443	0.53443	0.00128	0.0009	9	10	0.000357806
NC_007194.1_Aspergillus_fumigatus_Af293_chromosome_1._whole_genome_shotgun_sequence	0.89766	1	0.53443	0.53443	0.02955	0.03154	9	10	0.0229729
NW_002477237.1_Aspergillus_flavus_NRRL3357_scf_1106286418772_genomic_scaffold._whole_genome_shotgun_sequence	0.94873	1	0.53443	0.53443	0.052	0.05133	9	10	0.0378049
NT_166519.1_Aspergillus_niger_CBS_513.88_supercontig_An02	1	1	0.53443	0.53443	0.0516	0.05358	9	10	0.0366648
NC_004830.2_Deformed_wing_virus._complete_genome	0.03998	0.29982	0.06235	0.23382	0.02441	0.07843	8	11	0.00925449
NZ_AGBZ02000001.1_Spiroplasma_melliferum_KC3_contig1._whole_genome_shotgun_sequence	0.08795	0.3298	0.06235	0.23382	0.00119	0.00154	8	11	0.00103367
NC_003784.1_Black_queen_cell_virus_nonstructural_polyprotein_.orf1._and_structural_polyprotein_.orf2._genes._complete_cds	0.01721	0.25809	0.0221	0.23382	0.01423	0	6	1	0
NC_002548.1_Acute_bee_paralysis_virus._complete_genome	0.17033	0.42828	0.3754	0.53443	0	0	3	5	0
NC_014137.1_Slow_bee_paralysis_virus._complete_genome	0.24162	0.51776	0.26892	0.53443	0	0	3	1	0
NC_002066.1_Sacbrood_virus_complete_genome	0.07838	0.3298	0.06235	0.23382	0	0	3	0	0
NC_004807.1_Kashmir_bee_virus._complete_genome	NaN	NaN	NaN	NaN	0	0	0	0	0
NC_009025.1_Israel_acute_paralysis_virus_of_bees	NaN	NaN	NaN	NaN	0	0	0	0	0
NC_010711.1_Chronic_bee_paralysis_virus_RNA_1._complete_genome	NaN	NaN	NaN	NaN	0	0	0	0	0

## Sheet: S8_pathogen_midgut
contig	Wilcox_P	Wilcox_FDR_P	Chi_P	Chi_FDR_P	HighMedian	LowMedian	HighCount	LowCount	PresenceCutoff
NC_003784.1_Black_queen_cell_virus_nonstructural_polyprotein_.orf1._and_structural_polyprotein_.orf2._genes._complete_cds	0.01493	0.209	0.027	0.37798	0.0076	0	9	3	0
CH980625.1_Ascosphaera_apis_USDA.ARSEF_7405_SCAFFOLD1_genomic_scaffold._whole_genome_shotgun_sequence	0.0398	0.24534	0.58779	0.63301	0.02767	0.03008	11	11	0.0255653
NC_004830.2_Deformed_wing_virus._complete_genome	0.05257	0.24534	0.68892	0.68892	0.00316	0.01399	10	10	0
NC_027925.1_Apis_mellifera_filamentous_virus_isolate_CH.CO5._partial_genome	0.08676	0.30367	0.49028	0.63301	0.0034	0.00297	12	10	0.00219505
NZ_HG326223.1_Serratia_marcescens_subsp._marcescens_Db11._complete_genome	0.15187	0.42524	0.49028	0.63301	0.00177	0.00103	12	10	0.00066285
NT_166519.1_Aspergillus_niger_CBS_513.88_supercontig_An02	0.20509	0.43241	0.58779	0.63301	0.10041	0.07097	11	11	0.0425197
NW_002477237.1_Aspergillus_flavus_NRRL3357_scf_1106286418772_genomic_scaffold._whole_genome_shotgun_sequence	0.24709	0.43241	0.58779	0.63301	0.08095	0.05893	11	11	0.0380222
NC_007194.1_Aspergillus_fumigatus_Af293_chromosome_1._whole_genome_shotgun_sequence	0.24709	0.43241	0.58779	0.63301	0.05393	0.03802	11	11	0.0239921
NC_002548.1_Acute_bee_paralysis_virus._complete_genome	0.33667	0.52371	0.2881	0.63301	0	0	0	1	0
NC_002066.1_Sacbrood_virus_complete_genome	0.37848	0.52987	0.3268	0.63301	0	0	1	0	0
NZ_AGBZ02000001.1_Spiroplasma_melliferum_KC3_contig1._whole_genome_shotgun_sequence	0.46959	0.59766	0.58779	0.63301	0.00105	0.00119	11	11	0.000891405
NZ_CP019687.1_Paenibacillus_larvae_subsp._larvae_strain_ATCC_9545_chromosome._complete_genome	0.61141	0.71331	0.58779	0.63301	0.00032	0.00048	11	11	0.000195368
NZ_CP006683.1_Melissococcus_plutonius_S1._complete_genome	0.81004	0.81004	0.49028	0.63301	0.00103	0.00129	12	10	0.000603037
NC_022998.1_Spiroplasma_apis_B31._complete_genome	0.81004	0.81004	0.49028	0.63301	0.0007	0.00078	12	10	0.000273878
NC_004807.1_Kashmir_bee_virus._complete_genome	NaN	NaN	NaN	NaN	0	0	0	0	0
NC_009025.1_Israel_acute_paralysis_virus_of_bees	NaN	NaN	NaN	NaN	0	0	0	0	0
NC_014137.1_Slow_bee_paralysis_virus._complete_genome	NaN	NaN	NaN	NaN	0	0	0	0	0
NC_010711.1_Chronic_bee_paralysis_virus_RNA_1._complete_genome	NaN	NaN	NaN	NaN	0	0	0	0	0

## Sheet: S9_accession
bee_index	SRA accession	sample_name	bee_num	tissue	aggression
CR.103_S30_L005_R1_001	SAMN12647695	CR.103_S30	35	Brain	High
CR.104_S51_L007_R1_001	SAMN12647696	CR.104_S51	35	Mid-gut	High
CR.105_S58_L007_R1_001	SAMN12647697	CR.105_S58	35	Fatbody	High
CR.S1_S49_L007_R1_001	SAMN12647732	CR.S1_S49	1	Brain	Low
CR.S10_S14_L004_R1_001	SAMN12647703	CR.S10_S14	4	Brain	High
CR.S100_S33_L005_R1_001	SAMN12647698	CR.S100_S33	34	Brain	Low
CR.S101_S4_L003_R1_001	SAMN12647699	CR.S101_S4	34	Mid-gut	Low
CR.S102_S8_L003_R1_001	SAMN12647700	CR.S102_S8	34	Fatbody	Low
CR.S106_S68_L008_R1_001	SAMN12647701	CR.S106_S68	36	Brain	High
CR.S107_S26_L005_R1_001	SAMN12647702	CR.S107_S26	36	Mid-gut	High
CR.S11_S19_L004_R1_001	SAMN12647704	CR.S11_S19	4	Mid-gut	High
CR.S121_S22_L004_R1_001	SAMN12647705	CR.S121_S22	41	Brain	Low
CR.S122_S57_L007_R1_001	SAMN12647706	CR.S122_S57	41	Mid-gut	Low
CR.S124_S69_L008_R1_001	SAMN12647707	CR.S124_S69	42	Brain	Low
CR.S125_S29_L005_R1_001	SAMN12647708	CR.S125_S29	42	Mid-gut	Low
CR.S126_S5_L003_R1_001	SAMN12647709	CR.S126_S5	42	Fatbody	Low
CR.S142_S50_L007_R1_001	SAMN12647710	CR.S142_S50	48	Brain	High
CR.S143_S36_L005_R1_001	SAMN12647711	CR.S143_S36	48	Mid-gut	High
CR.S144_S10_L003_R1_001	SAMN12647712	CR.S144_S10	48	Fatbody	High
CR.S145_S32_L005_R1_001	SAMN12647713	CR.S145_S32	49	Brain	High
CR.S146_S11_L003_R1_001	SAMN12647714	CR.S146_S11	49	Mid-gut	High
CR.S147_S45_L006_R1_001	SAMN12647715	CR.S147_S45	49	Fatbody	High
CR.S148_S7_L003_R1_001	SAMN12647716	CR.S148_S7	50	Brain	High
CR.S149_S31_L005_R1_001	SAMN12647717	CR.S149_S31	50	Mid-gut	High
CR.S150_S72_L008_R1_001	SAMN12647718	CR.S150_S72	50	Fatbody	High
CR.S154_S46_L006_R1_001	SAMN12647719	CR.S154_S46	52	Brain	High
CR.S155_S23_L004_R1_001	SAMN12647720	CR.S155_S23	52	Mid-gut	High
CR.S156_S18_L004_R1_001	SAMN12647721	CR.S156_S18	52	Fatbody	High
CR.S160_S43_L006_R1_001	SAMN12647722	CR.S160_S43	54	Brain	High
CR.S161_S44_L006_R1_001	SAMN12647723	CR.S161_S44	54	Mid-gut	High
CR.S162_S25_L005_R1_001	SAMN12647724	CR.S162_S25	54	Fatbody	High
CR.S169_S54_L007_R1_001	SAMN12647725	CR.S169_S54	57	Brain	High
CR.S170_S66_L008_R1_001	SAMN12647726	CR.S170_S66	57	Mid-gut	High
CR.S171_S37_L006_R1_001	SAMN12647727	CR.S171_S37	57	Fatbody	High
CR.S19_S56_L007_R1_001	SAMN12647731	CR.S19_S56	7	Brain	Low
CR.S190_S61_L008_R1_001	SAMN12647728	CR.S190_S61	64	Brain	High
CR.S191_S35_L005_R1_001	SAMN12647729	CR.S191_S35	64	Mid-gut	High
CR.S192_S28_L005_R1_001	SAMN12647730	CR.S192_S28	64	Fatbody	High
CR.S2_S1_L003_R1_001	SAMN12647737	CR.S2_S1	1	Mid-gut	Low
CR.S20_S53_L007_R1_001	SAMN12647733	CR.S20_S53	7	Mid-gut	Low
CR.S21_S65_L008_R1_001	SAMN12647734	CR.S21_S65	7	Fatbody	Low
CR.S28_S17_L004_R1_001	SAMN12647735	CR.S28_S17	10	Brain	Low
CR.S29_S70_L008_R1_001	SAMN12647736	CR.S29_S70	10	Mid-gut	Low
CR.S3_S24_L004_R1_001	SAMN12647739	CR.S3_S24	1	Fatbody	Low
CR.S30_S60_L007_R1_001	SAMN12647738	CR.S30_S60	10	Fatbody	Low
CR.S43_S48_L006_R1_001	SAMN12647740	CR.S43_S48	15	Brain	Low
CR.S44_S62_L008_R1_001	SAMN12647741	CR.S44_S62	15	Mid-gut	Low
CR.S45_S6_L003_R1_001	SAMN12647742	CR.S45_S6	15	Fatbody	Low
CR.S46_S16_L004_R1_001	SAMN12647743	CR.S46_S16	16	Brain	Low
CR.S47_S55_L007_R1_001	SAMN12647744	CR.S47_S55	16	Mid-gut	Low
CR.S48_S64_L008_R1_001	SAMN12647745	CR.S48_S64	16	Fatbody	Low
CR.S52_S27_L005_R1_001	SAMN12647746	CR.S52_S27	18	Brain	Low
CR.S53_S42_L006_R1_001	SAMN12647747	CR.S53_S42	18	Mid-gut	Low
CR.S54_S63_L008_R1_001	SAMN12647748	CR.S54_S63	18	Fatbody	Low
CR.S61_S52_L007_R1_001	SAMN12647749	CR.S61_S52	21	Brain	High
CR.S62_S40_L006_R1_001	SAMN12647750	CR.S62_S40	21	Mid-gut	High
CR.S63_S20_L004_R1_001	SAMN12647751	CR.S63_S20	21	Fatbody	High
CR.S7_S3_L003_R1_001	SAMN12647756	CR.S7_S3	3	Brain	High
CR.S70_S12_L003_R1_001	SAMN12647752	CR.S70_S12	24	Brain	Low
CR.S71_S41_L006_R1_001	SAMN12647753	CR.S71_S41	24	Mid-gut	Low
CR.S72_S67_L008_R1_001	SAMN12647754	CR.S72_S67	24	Fatbody	Low
CR.S79_S39_L006_R1_001	SAMN12647755	CR.S79_S39	27	Brain	High
CR.S8_S71_L008_R1_001	SAMN12647759	CR.S8_S71	3	Mid-gut	High
CR.S80_S2_L003_R1_001	SAMN12647757	CR.S80_S2	27	Mid-gut	High
CR.S81_S38_L006_R1_001	SAMN12647758	CR.S81_S38	27	Fatbody	High
CR.S9_S59_L007_R1_001	SAMN12647766	CR.S9_S59	3	Fatbody	High
CR.S91_S47_L006_R1_001	SAMN12647760	CR.S91_S47	31	Brain	Low
CR.S92_S15_L004_R1_001	SAMN12647761	CR.S92_S15	31	Mid-gut	Low
CR.S93_S9_L003_R1_001	SAMN12647762	CR.S93_S9	31	Fatbody	Low
CR.S97_S13_L004_R1_001	SAMN12647763	CR.S97_S13	33	Brain	Low
CR.S98_S34_L005_R1_001	SAMN12647764	CR.S98_S34	33	Mid-gut	Low
CR.S99_S21_L004_R1_001	SAMN12647765	CR.S99_S21	33	Fatbody	Low
